# Supplementary material for: An amphipathic peptide with antibiotic activity against multidrug-resistant Gram-negative bacteria
Source: Nat Commun. 2020 Jun 23;11:3184. doi: 10.1038/s41467-020-16950-x (PMC7311426; doi:10.1038/s41467-020-16950-x)
Supplement: Supplementary file 3 — Supplementary Data 1 [file 41467_2020_16950_MOESM3_ESM.xlsx]

## Sheet: Sheet1
Supplementary Data 1: Physicochemical properties of arenicin-3 ala scan, des- and designer analogues.
Peptide	Amino acid sequence	Mutation	Mass [Da]*	Charge	pI	AI	GRAVY
Arenicin-3^	GFCWYVCVYRNGVRVCYRRCN	native	2611.16	4	9.25	55.2	-0.048
AA139^	GFCWYVCARRNGARVCYRRCN	V8A, Y9R, V13A	2548.14	5	9.69	37.1	-0.429
NZ17125^	GFCWRVCASRNGLRVCYRRCN	Y5R, V8A, Y9S, V13L	2514.15	4	9.88	51	-0.31
NZ17126^	GFCWYACAKRNGLRVCYRRCN	V8A, Y9K, V13L	2534.15	5	9.58	41.9	-0.419
NZ17143^	GFCWNVCVRRNGVRVCHRRCN	Y5N, Y9R, Y17H	2529.17	5	10.45	55.2	-0.395
NZ17160^	GFCWYVCVKRNGVRSCYRRCN	Y9K, V15S	2564.16	5	9.58	41.4	-0.41
NZ17211^	GFCWNVCVYRNGVRICHRRCN	Y5N, V15I, Y17H	2550.15	5	9.37	60	-0.229
NZ17224^	GFCWHVCARRNGVRVCYRRCN	Y5H, V8A, Y9R	2550.16	4	9.88	46.2	-0.405
NZ17228^	GFCWRACVYRNGVRACYRRCN	Y5R, V15A	2548.14	5	9.69	37.1	-0.429
NZ17230^	GFCWRACVYRNGVRVCYRRCN	Y5R	2576.17	5	9.69	46.2	-0.314
NZ17074*	GFCWNVCVYRNGVRVCHRRCN	Y5N, Y17H	2537.97	4	9.37	55.2	-0.243
AB0001	AFCWYVCVYRNGVRVCYRRCN	G1A	2625.2	4	9.25	60	0.057
AB0002	GACWYVCVYRNGVRVCYRRCN	F2A	2535.15	4	9.25	60	-0.095
AB0003	GFCAYVCVYRNGVRVCYRRCN	W4A	2496.14	4	9.25	60	0.081
AB0004	GFCWAVCVYRNGVRVCYRRCN	Y5A	2519.16	4	9.3	60	0.1
AB0005	GFCWYACVYRNGVRVCYRRCN	V6A	2583.15	4	9.25	46.2	-0.162
AB0006	GFCWYVCAYRNGVRVCYRRCN	V8A	2583.15	4	9.25	46.2	-0.162
AB0007	GFCWYVCVARNGVRVCYRRCN	Y9A	2519.16	4	9.3	60	0.1
AB0008	GFCWYVCVYRNAVRVCYRRCN	G12A	2625.2	4	9.25	60	0.057
AB0009	GFCWYVCVYRNGARVCYRRCN	V13A	2583.15	4	9.25	46.2	-0.162
AB0010	GFCWYVCVYRNGVRACYRRCN	V15A	2583.15	4	9.25	46.2	-0.162
AB0011	GFCWYVCVYRNGVRVCARRCN	Y17A	2519.16	4	9.3	60	0.1
AB0012	GFCWYVCVYRNGVRVCYARCN	R18A	2526.12	3	8.92	60	0.252
AB0013	GFCWYVCVYRNGVRVCYRACN	R19A	2526.12	3	8.92	60	0.252
AB0014	GFCWYVCVYRNGVRVCYRRCA	N21A	2568.18	4	9.25	60	0.205
AB0015	-FCWYVCARRNGARVCYRRCN	Des-[Gly1]-[V8A,Y9R,V13A]	2491.13	5	9.69	39	-0.43
AB0016	G-CWYVCARRNGARVCYRRCN	Des-[Phe2]-[V8A,Y9R,V13A]	2401.09	5	9.69	39	-0.59
AB0017	GFCWYVCARRNGARVCYRRC-NH2	Des-[Asn21]-[V8A,Y9R,V13A]	2433.13	5	9.69	39	-0.275
AB0018	-FCWYVCVYRNGVRVCYRRC-NH2	Des-[Gly1,Asn21]	2439.13	4	9.25	61.1	0.153
AB0019	G-CWYVCVYRNGVRVCYRRC-NH2	Des-[Phe2,Asn21]	2349.09	4	9.25	61.1	-0.016
AB0020	--CWYVCVYRNGVRVCYRRC-NH2	Des-[Gly1,Phe2,Asn21]	2292.06	4	9.25	64.4	0.006
AB0021	GFCWYVCVYRNGV-VCYRRCN	Des-[Arg14]	2455.08	3	8.92	58	0.175
AB0022	GFCWYVCVY-NGV-VCYRRCN	Des-[Arg10,Arg14]	2298.98	2	8.52	61.1	0.421
AB0023	GFCWYVCVYRNGVRVCYR-CN	Des-[Arg18]	2455.08	3	8.92	58	0.175
AB0024	GFCWYVCVYRNGVRVCY--CN	Des-[Arg18,Arg19]	2298.98	2	8.52	61.1	0.421
AB0025	GFC-YVCVYRNGVRVCYRRCN	Des-[Trp4]	2425.1	4	9.25	58	-0.005
AB0026	GFCW-VCVYRNGVRVCYRRCN	Des-[Tyr5]	2448.12	4	9.3	58	0.015
AB0027	G-CWYVCV-RNGVRVC-RRCN	Des-[Phe2,Tyr7,Tyr17]	2137.99	4	9.37	64.4	-0.067
AB0028	G-CWYVCVYRNGVRVC-RRCN	Des-[Phe2,Tyr17]	2301.05	4	9.3	61.05	-0.132
AB0029	G-CWYVCVYR--VRVCYRRCN	Des-[Phe2,Asn11,Gly12]	2293.05	4	9.25	64.44	0.006
Disulfide bond connectivity is Cys3-Cys-20/Cys7-Cys16 for all peptides; *MW is calculated as C-terminal free­-acid with Cys residues oxidised, except where indicated; pI (theoretical isoelectric point); AI (Aliphatic index) the relative volume occupied by aliphatic side chains; GRAVY (grand average of hydropathicity) is a method used to calculate the hydrophobicity/solubility of a peptide. A nega…
