# Supplementary material for: An amphipathic peptide with antibiotic activity against multidrug-resistant Gram-negative bacteria
Source: Nat Commun. 2020 Jun 23;11:3184. doi: 10.1038/s41467-020-16950-x (PMC7311426; doi:10.1038/s41467-020-16950-x)
Supplement: Supplementary file 4 — Supplementary Data 2 [file 41467_2020_16950_MOESM4_ESM.xlsx]

## Sheet: Sheet1
Supplementary Data 2: BMD MICs [μg mL-1] of all arenicin-3 peptides.
Peptide/	E. coli			A. baumannii		K. pneumoniae	P. aeruginosa		S. enterica Typhi	E. coli			A. baumannii	K. pneumoniae				P. aeruginosa	S. aureus		S. aureus	B. subtilis	B. subtilis	L. monocytogenes	C. albicans		C. neoformans
Antibiotic/	ATCC 25922		ATCC 700926	ATCC 19636		ATCC 13883	ATCC 27853		ATCC 14028	ATCC 700928	CI 12-6-83 Hong Kong	ESBL20150072	Greece CI	ATCC 700603 (K6)		BAA-2146	Greece CI 8_GR_13	FADDI-070	ATCC 25923		ATCC 43300	ATCC 6633	ATCC 6051	ATCC 19112	ATCC 90028		ATCC 208821
Antifungal	FDA control strain		K12	type strain		type strain	control strain		control strain, CDC 6516-60	CFT073 UPEC	mcr-1 pos; ESBL	mcr-1 pos; ESBL	XDR; PmxR	MDR; OXA-2/SHV-18		MDR; ESBL; NDM-1 pos	XDR; KPC-2; PmxR	MDR; PmxR	MSSA		MRSA	control strain, NRS 231	type strain, NRS 744		NCCLS 11		H99
Media	MHB	CAMHB	CAMHB	MHB	CAMHB	MHB	MHB	CAMHB	CAMHB	CAMHB	CAMHB	CAMHB**	MHB	MHB	CAMHB	MHB	MHB	MHB/CAMHB	MHB	CAMHB	MHB	MHB	MHB	MHB	YPD	RPMI	YPD	RPMI
Colistin	0.25	0.06-0.125	≤0.03	0.06	0.06	0.03-4#	0.125	0.125	0.03	≤0.25	4	>4	>32	0.03	0.125	0.06	>64	64	>128					16
PolymyxinB	0.25	0.125	0.015	0.03	0.06	0.5-8#	0.25	≤0.25	0.03	≤0.25	2	4	8-16	0.125	0.06	0.125	32	32	128					4
Meropenem	0.015	≤0.06	≤0.03	0.5	1	≤0.25		≤0.25	0.125	≤0.25	≤0.25	≤1	>16	≤0.25	0.06	>32	>32	1	0.06	0.06				0.5
Ciprofloxacin	≤0.25	≤0.25	≤0.25	0.5	0.25	≤0.25	0.5	≤0.25	0.004	≤0.25	≤0.25	>2	>4	0.25	0.25	>64	>16	0.25	0.5
Gentamicin	1	≤0.25	0.5	32	16	0.5	1	1	1	0.5	0.5	>8	>32	4	4	>32	>64	32	4			0.5	0.25	0.125
Ceftazidime		1	≤0.5		16	1		8	≤0.5	≤0.25	16	>16	>64		>64	>64	>64	>64
Cefepime		≤0.5	≤0.5		8	1		≤0.5	≤0.5	≤0.5	8	>2	>64		0.5	>64	>64	>64
Trimethroprim	1			16		1	>64							4		>64		64	2	2
Vancomycin									>64										1	2	1	0.25	0.25	4
Fluconazole																									1	0.5	8	2
Amphroterocin B																									1	0.5	0.5	0.5
Arenicin-3	1*	0.5	0.25	1	1	1	1	1	2	0.5	0.25		0.5	4	4	2	64	4	128	>32	64	8	8	8	>64	>32	4	1
AA139	0.125*	0.25	0.125	0.125	0.5	0.5	0.25	0.5	0.5	0.125	0.125	0.5	0.5	0.5	2	1	16	2	64	32	32	2	2	2	64	≥32	4	1
NZ17125	0.125			1		0.25	0.25							1		2		4	64						64		2
NZ17126	0.125			1		0.25	0.25							1		1		2	32						>64		2
NZ17143	0.25*	0.5	0.25	2	2	1	1	1	0.5	0.5	0.25		2	2	4	4	32	8	128	>32	>32	8	16	8	32	>32	8	4
NZ17160	0.125			1		0.25	0.5							1		2		1	>64						64		8
NZ17211	0.5*	1	0.5	4	4	2	2	2	1	1	0.5		2	8	8-16	8	64	16	>64	>32				16	64	>32	8	4
NZ17224	0.06			0.5		0.25	0.25							1		0.5		1	64						32		2
NZ17228	0.125			1		0.25	0.5							1		0.5		2	64						64		2
NZ17230	0.25*			0.5		0.25	0.25			0.125	0.125		1	1		1	16	1	64						64		4
AB0001	0.5			0.5		1	1												>64
AB0002	0.5			1		2	0.5												>64
AB0003	1			1		2	2												>64
AB0004	2			4		4	2												>64
AB0005	0.25			0.5		0.5	0.5												>64
AB0006	0.5			0.5		1	0.5												>64
AB0007	2			2		2	4												>64
AB0008	1			2		2	4												>64
AB0009	0.5			0.25		0.5	0.5												>64
AB0010	0.25			0.5		0.5	0.5												>64
AB0011	1			1		2	1												>64
AB0012	8			8		16	16												>64
AB0013	16			16		64	64												>64
AB0014	1			1		1	1												>64
AB0015	0.5			0.5		2	1												>64
AB0016	1			1		2	1												>64
AB0017	0.5			1		0.125	0.25												64
AB0018	0.125			0.25		0.125	0.25												16
AB0019	0.125			2		0.25	0.25												16
AB0020	0.25			2		1	0.5												16
AB0021	8			1		16	16												>64
AB0022	64			16		>64	>64												>64
AB0023	>64			64		>64	>64												>64
AB0024	64			16		>64	>64												>64
AB0025	16			16		16	32												>64
AB0026	16			16		16	64												>64
AB0027	1			0.5		2	2												>64
AB0028	4			8		8	32												>64
AB0029	2			4		4	4												64
All MIC values are the mode of 6 independent biological replicates, values fluctuate 2- to 4-fold.										For detailed resistance profiles of MDR/XDR clinical isolates see Supplementary Data 3.
(*) MIC was determined in Mueller Hinton Broth/1% Agarose and the MIC fell within the range of broth MIC replicates; (**) MIC taken from Hasman H, et al. Euro. Surveill. (2015) 20:49.
(#) K. pneumoniae ATCC 13883 is polymyxin/colistin heteroresistant, therefore MIC in broth flucuates.
