# Supplementary material for: An amphipathic peptide with antibiotic activity against multidrug-resistant Gram-negative bacteria
Source: Nat Commun. 2020 Jun 23;11:3184. doi: 10.1038/s41467-020-16950-x (PMC7311426; doi:10.1038/s41467-020-16950-x)
Supplement: Supplementary file 5 — Supplementary Data 3 [file 41467_2020_16950_MOESM5_ESM.xlsx]

## Sheet: Sheet1
Supplementary Data 3: Organisms used in this study.
Species	Strain	Description	Source	Drug Resistance Profile
Acinetobacter baumannii	ATCC 19636	Type strain	Human with osteomyelitis	Resistant to: GEN, NET, AMC, AMP, ETP, CFZ, CTT, CXM, CPT, ATM, FOF, CHL
Acinetobacter baumannii	CI, Greece (GN93)	XDR; PmxRes	Greece	Resistant to: GEN, TOB, AMC, AMP, SAM, DOR, IPM, MEM, TIC, TIM, CFZ, CTT, CTX, CFM, CAZ, CRO, ATM, FEP, NIT, CHL, PIP, OFX, SXT, CST, MXF, CIP, LVX, TGC, MIN, TET
Acinetobacter baumannii #	2802270	Susceptible	Clinical isolate (wound), USA	Susecptible; Eurofins
Acinetobacter baumannii #	2810965	MDR	Clinical isolate (sputum), USA	Eurofins
Bacillus subtilis	ATCC 6633; NRS 231; NCTC 10400; PCI 219	Quality control strain		Susecptible
Bacillus subtilis	ATCC 6051; NRS 744; NCTC 3610; Marburg strain	NR-604, type strain		Susecptible
Candia albicans	ATCC 90028	NCCLS 11; CLSI reference strain	Human blood, Iowa USA	Susecptible
Cryptococcus neoformans var. grubii	ATCC 208821	H99, Type strain, serotype A	Patient with Hodgkin's disease, New York USA	Susecptible
Escherichia coli #	ATCC 25922	FDA control strain	Seattle 1946 FDA USA clinical isolate	Susceptible
Escherichia coli	ATCC 700926; MG1655	K12; Rough/short LPS, no O-antigen	Serotype OR:H48:K-; Derived from parent strain W1485 by acridine orange curing of the F plasmid	Susceptible
Escherichia coli O6:H1	ATCC 700928; CFT073 [WAM2267]	Uropathogenic E. coli (UPEC); Colistin & gentamicin susceptible	Blood/urine acute pyelonephritis, Maryland USA	Resistant to: AMC
Escherichia coli	CI 12-6-83 HK	Mcr-1 positive; ESBL (CXT-M-like) (ST48)	Feacal sample, Hong Kong. Chan et al. BMC Infect. Dis. (2018) 18:81 [isolate #12].	Resistant to: AMP, AMC, SAM, TIC, TIM, CFZ, CAZ, CEF, CTX, CXM, FEP, ATM, PIP, CST, SXT, TET
Escherichia coli	ESBL20150072	Mcr-1 positive; ESBL (CXT-M-55, TEM-1B, CMY-2) (ST744)	Human bloodstream infection isolated 2015. Hasman H, et al. Euro. Surveill. (2015) 20:49.	Resistant to: GEN, AMK, TOB, TIM, CTX, CAZ, FEP, ATM, SXT, CST, PMX, CIP, LEX
Escherichia coli	AID#172	MDR	Clinical isolate from a human wound from 2003, Denmark	Resistant to: GEN, AMP, CAZ, ATM, CIP
Escherichia coli	DSA 443	MDR, ESBL	Clinical isolate from blood from 2006, Denmark	Resistant to: GEN, AMP, CXM, CAZ, CPD, TMP, SXT, AMC
Escherichia coli #	1920923	MDR, ESBL	Clinical isolate, USA	Eurofins
Klebsiella pneumoniae	ATCC 13883; NCTC 9633	Type strain; SHV-1; Polymyxin hetero-resistant		Resistant to: AMC, AMP, TIC, CXM, FOF, CST-heteroR
Klebsiella quasipneumoniae subsp. similipneumoniae	ATCC 700603	MDR; OXA-2/SHV-18	Formerly known as K. pneumoniae K6	Resistant to: AMC, AMP, SAM, TIC, TIM, CFZ, CXM, CAZ, CRO, CPT, ATM, PIP, FOF, CHL, OFX, MXF, TGC, DOX, MIN, TET
Klebsiella pneumoniae	BAA-2146	MDR; ESBL; NDM-1 positive	Human urine, India	Resistant to: GEN, NET, AMK, TOB, AMC, AMP, SAM, DOR, ETP, IPM, MEM, TIC, TIM, CEF, CFZ, CTT, CXM, CTX, CAZ, CRO, FEP, CPT, ATM, PIP, TZP, SXT, FOF, NIT, CHL, CIP, OFX, LVX, MXF, TGC, DOX, MIN, TET
Klebsiella pneumoniae	CI, Greece (GN102)	XDR; KPC-2; OXA; PmxRes	Greece (Pitt et al., Microb. Genom (2018) 4(3) [isolate 8_GR_13])	Resistant to: GEN, AMK, TOB, AMX, AMC, AMP, SAM, DOR, ETP, IPM, MEM, TIC, TIM, CEF, CFZ, CTT, CXM, CTX, CAZ, CRO, FEP, CPT, ATM, PIP, TZP, SXT, FOF, NIT, CHL, CIP, CST, OFX, LVX, MXF, TGC, MIN, TET
Klebsiella pneumoniae	SSI#3010		Clinical isolate, Denmark
Klebsiella pneumoniae	ST258	KPC-2	Clinical isolate, Denmark
Klebsiella pneumoniae #	2802144	Susceptible control strain	Clinical isolate (sputum), USA	Susceptible, Eurofins
Klebsiella pneumoniae #	1929544	MDR; ESBL	Clinical isolate (sputum), USA	Eurofins
Listeria monocytogenes	ATCC 19112	Li 21, serotype 2	Human spinal fluid, Scotland	Susceptible
Pseudomonas aeruginosa	FADDI-070	MDR; PmxRes	VIC Australia clinical isolate	Resistant to: GEN, NET, AMK, TIC, TIM, CAZ, FEP, ATM, TZP, CST
Pseudomonas aeruginosa #	ATCC 27853	Quality control strain	Boston 41501 blood culture	Resistant to: TIM
Pseudomonas aeruginosa	UNT138-1		Clinical isolate (urine); UNT Health Science Center, Texas, USA
Pseudomonas aeruginosa #	2808698	MDR	Clinical isolate (urine), USA	Eurofins
Staphylococcus aureus	ATCC 25923	Methicillin susceptible S. aureus (MSSa)	Seattle 1945 FDA USA clinical isolate	Susceptible
Staphylococcus aureus	ATCC 43300	Methicillin resistant S. aureus (MRSa)	Clinical isolate, Kansas USA	MRSA
Salmonella enterica subsp. enterica Typhi	ATCC 14028	Control strain, CDC 6516-60	4-week old chicken heart/liver	Susceptible
Antibiotic abbreviations: GEN, Gentamicin; NET, Netilmicin; AMK, Amikacin; TOB, Tobramycin; AMX, Amoxicillin; AMC, Amoxicillin|Clavulanic acid; AMP, Ampicillin; SAM, Ampicillin|Sulbactam; DOR, Doripenem; ETP, Ertapenem; IPM, Imipenem; MEM, Meropenem; TIC, Ticarcillin; TIM, Ticarcillin|Clavulanic acid; CEF, Cefalotin; CFZ, Cefazolin; CTT, Cefotetan; FOX, Cefoxitin; CXM, Cefuroxime; CTX, Cefotaxime…
Other abbreviations: MDR, Multi-drug Resistant; XDR, Extensively drug resistant; KPC, Klebsiella pneumoniae Carbapenamase producing; ESBL, Extended spectrum beta-lactamase producing; NDM-1, New Delhi metallo-beta-lactamase -1 producing. (#) Strains used for resistance Induction serial passage assay, Eurofins.
