# Supplementary material for: An amphipathic peptide with antibiotic activity against multidrug-resistant Gram-negative bacteria
Source: Nat Commun. 2020 Jun 23;11:3184. doi: 10.1038/s41467-020-16950-x (PMC7311426; doi:10.1038/s41467-020-16950-x)
Supplement: Supplementary file 6 — Supplementary Data 4 [file 41467_2020_16950_MOESM6_ESM.xlsx]

## Sheet: Sheet1
Supplementary Data 4: TraDIS identified genes.
Locus Tag	Gene Name	Function	Log2FC	Q value
Genes with decreased insertions during arenicin-3 treatment (antibiotic resistance genes)
NCTC13441_00750	tolC	outer membrane channel protein,Outer membrane protein tolC precursor,outer membrane channel protein,type I secretion outer membrane protein, TolC family,Outer membrane efflux protein	-5.72275	1.0567e-62
NCTC13441_03205	macB_1	macrolide export ATP-binding/permease protein,Macrolide export ATP-binding/permease protein MacB,macrolide transporter ATP-binding /permease protein,Predicted ABC-type transport system involved in lysophospholipase L1 biosynthesis, ATPase component,lipoprotein releasing system, ATP-binding protein,MacB-like periplasmic core domain	-5.28857	4.26595e-55
NCTC13441_01315	yfgL	putative dehydrogenase,Lipoprotein yfgL precursor,outer membrane biogenesis protein BamB,Glucose dehydrogenase,outer membrane assembly lipoprotein YfgL,PQQ enzyme repeat	-5.02906	6.02601e-16
NCTC13441_02670	ispZ	putative intracellular septation protein,Probable intracellular septation protein A,intracellular septation protein A,Predicted membrane protein,intracellular septation protein A,Intracellular septation protein A	-4.95825	5.71344e-16
NCTC13441_01773	wbbL	putative glycosyltransferase,dTDP-Rha:alpha-D-GlcNAc-pyrophosphate polyprenol, alpha-3-L-rhamnosyltransferase,mycofactocin system glycosyltransferase,Glycosyl transferase family 2	-4.89709	1.16538e-10
NCTC13441_03206	macA_2	macrolide-specific efflux protein,Macrolide-specific efflux protein macA precursor,macrolide transporter subunit MacA,efflux transporter, RND family, MFP subunit,HlyD family secretion protein	-4.84554	3.09559e-32
NCTC13441_02777	ldcA	muramoyltetrapeptide carboxypeptidase,Murein tetrapeptide carboxypeptidase,L,D-carboxypeptidase A,LD-carboxypeptidase	-4.68026	1.30456e-27
NCTC13441_02147	prc	tail-specific protease,Tail-specific protease precursor,carboxy-terminal protease,C-terminal processing peptidase,Peptidase family S41	-4.5666	2.73269e-17
NCTC13441_01337	NCTC13441_01337	putative peptidase,Putative Zn-dependent protease, contains TPR repeats,putative PEP-CTERM system TPR-repeat lipoprotein,Peptidase family M48	-4.07116	2.40479e-49
NCTC13441_00324	ftsE	cell division ATP-binding membraine protein FtsE,Cell division ATP-binding protein FtsE,cell division protein FtsE,ABC-type spermidine/putrescine transport systems, ATPase components,cell division ATP-binding protein FtsE,ABC transporter	-3.9246	6.05901e-18
NCTC13441_00544	yhdP	membrane protein,hypothetical protein,Uncharacterized protein involved in outer membrane biogenesis,conserved hypothetical protein	-3.86832	1.06704e-28
NCTC13441_03364	sdhC	succinate dehydrogenase cytochrome b556 large membrane subunit,Succinate dehydrogenase cytochrome b556 subunit,succinate dehydrogenase cytochrome b556 large membrane subunit,Succinate dehydrogenase/fumarate reductase, cytochrome b subunit,succinate dehydrogenase, cytochrome b556 subunit,Succinate dehydrogenase/Fumarate reductase transmembrane subunit	-3.72626	1.01026e-09
NCTC13441_01772	wbbK	lipopolysaccharide biosynthesis protein,Glycosyl transferases group 1	-3.61521	5.45561e-11
NCTC13441_04739	dsbA	thiol:disulfide interchange protein,Thiol:disulfide interchange protein DsbA precursor,periplasmic protein disulfide isomerase I,Uncharacterized protein conserved in bacteria,DSBA-like thioredoxin domain	-3.52656	8.00233e-12
NCTC13441_02226	astE	succinylglutamate desuccinylase,Succinylglutamate desuccinylase,succinylglutamate desuccinylase,succinylglutamate desuccinylase,Succinylglutamate desuccinylase / Aspartoacylase family	-3.42613	5.02663e-10
NCTC13441_00583	lptC	putative organic solvent tolerance protein,Lipopolysaccharide export system protein lptC,lipopolysaccharide exporter periplasmic protein,Uncharacterized protein conserved in bacteria,Lipopolysaccharide-assembly, LptC-related	-3.31233	2.71279e-12
NCTC13441_00325	ftsX	cell division protein FtsX,Cell division protein FtsX,cell division ABC transporter subunit FtsX,putative protein insertion permease FtsX,FtsX-like permease family	-3.29739	2.73009e-35
NCTC13441_01764	rmlD	dTDP-4-dehydrorhamnose reductase,dTDP-4-dehydrorhamnose reductase,dTDP-4-dehydrorhamnose reductase,dTDP-4-dehydrorhamnose reductase,RmlD substrate binding domain	-3.26278	3.38858e-44
NCTC13441_04027	surA	chaperone precursor (peptidyl-prolyl cis-trans isomerase),Peptidyl-prolyl cis-trans isomerase surA,peptidyl-prolyl cis-trans isomerase SurA,nitrogen fixation protein NifM,PPIC-type PPIASE domain	-3.04793	5.93818e-11
NCTC13441_00622	nlpI	lipoprotein NlpI precursor,Lipoprotein NlpI precursor,lipoprotein NlpI,Lipoprotein NlpI, contains TPR repeats,putative PEP-CTERM system TPR-repeat lipoprotein,Tetratricopeptide repeat	-2.97447	7.22184e-10
NCTC13441_03077	NCTC13441_03077	hypothetical protein	-2.89236	5.51028e-10
NCTC13441_01766	rfbC	dTDP-4-dehydrorhamnose 3,5-epimerase,dTDP-4-dehydrorhamnose 3,5-epimerase,dTDP-4-dehydrorhamnose 3,5-epimerase,dTDP-4-dehydrorhamnose 3,5-epimerase	-2.86667	2.71632e-30
NCTC13441_02690	hnr	orphan two-component response regulator,hypothetical protein,response regulator of RpoS,Response regulator of citrate/malate metabolism,heavy metal response regulator,Response regulator receiver domain	-2.81846	3.4527e-19
NCTC13441_03265	ybiS	L,D-transpeptidase,Probable L,D-transpeptidase YbiS precursor,L,D-transpeptidase,L,D-transpeptidase catalytic domain	-2.75219	2.04651e-26
NCTC13441_03631	clpX	ATP-dependent specificity component of ClpP serine protease,ATP-dependent Clp protease ATP-binding subunit ClpX,ATP-dependent protease ATP-binding subunit ClpX,DnaK suppressor protein,ATP-dependent Clp protease, ATP-binding subunit ClpX,AAA domain (Cdc48 subfamily)	-2.74286	6.79165e-11
NCTC13441_01612	yejM	putative sulfatase,Inner membrane protein yejM,arylsulfatase,Phosphoglycerol transferase and related proteins, alkaline phosphatase superfamily,choline-sulfatase,Domain of unknown function (DUF3413)	-2.67049	2.99997e-12
NCTC13441_02205	sppA_2	signal peptide peptidase SppA, 67K type,Protease 4,protease 4,signal peptide peptidase SppA, 67K type,Peptidase family S49	-2.66426	3.27876e-18
NCTC13441_04408	aspA	aspartate ammonia-lyase,Aspartate ammonia-lyase,aspartate ammonia-lyase,Fumarase,aspartate ammonia-lyase,Lyase	-2.52569	3.07282e-23
NCTC13441_03362	sdhA	succinate dehydrogenase flavoprotein subunit,Succinate dehydrogenase flavoprotein subunit,succinate dehydrogenase flavoprotein subunit,Aspartate oxidase,succinate dehydrogenase, flavoprotein subunit,FAD binding domain	-2.46598	1.14722e-16
NCTC13441_03604	acrR	acrAB operon repressor,Potential acrAB operon repressor,DNA-binding transcriptional repressor AcrR,mycofactocin system transcriptional regulator,MAATS-type transcriptional repressor, C-terminal region	-2.42758	1.18779e-13
NCTC13441_00148	waaU	lipopolysaccharide core biosynthesis,lipopolysaccharide heptosyltransferase I,Glycosyltransferase family 9 (heptosyltransferase)	-2.40076	2.65544e-22
NCTC13441_02330	slyB	outer membrane lipoprotein,Outer membrane lipoprotein slyB precursor,hypothetical protein,Surface antigen,Glycine zipper 2TM domain	-2.31882	2.04454e-08
NCTC13441_00804	hybG	hydrogenase-2 component protein,Hydrogenase isoenzymes formation protein hypC,hydrogenase 2 accessory protein HypG,hydrogenase assembly chaperone HypC/HupF,HupF/HypC family	-2.31672	0.00859399
NCTC13441_02918	rne	ribonuclease E,Ribonuclease E,ribonuclease E,Ribonucleases G and E,ribonuclease, Rne/Rng family,Ribonuclease E/G family	-2.31668	1.16008e-07
NCTC13441_03027	yccR	putative DNA transformation protein with TfoX domain,hypothetical protein,Regulator of competence-specific genes,TfoX N-terminal domain	-2.31432	0.000570586
NCTC13441_03844	yafK	membrane protein,Uncharacterized protein conserved in bacteria,L,D-transpeptidase catalytic domain	-2.29522	3.82713e-16
NCTC13441_00149	rfaL	lipopolysaccharide core biosynthesis protein,O-antigen ligase,Lipid A core - O-antigen ligase and related enzymes	-2.27506	6.00873e-23
NCTC13441_00145	rfaJ	UDP-D-glucose:(galactosyl)lipopolysaccharide glucosyltransferase,Lipopolysaccharide 1,2-glucosyltransferase,lipopolysaccharide 1,3-galactosyltransferase,Glycosyl transferase family 8	-2.10376	6.21901e-21
NCTC13441_01009	recB	exonuclease V subunit beta,Exodeoxyribonuclease V beta chain,exonuclease V subunit beta,exodeoxyribonuclease V, beta subunit,UvrD/REP helicase	-2.06838	1.48566e-07
Genes with increased insertions during arenicin-3 treatment (antibiotic sensitivitiy genes)
NCTC13441_00591	mlaB	putative anti-sigma factor antagonist,Probable phospholipid ABC transporter-binding protein mlaB,Predicted NTP binding protein (contains STAS domain)	5.29784	1.35544e-69
NCTC13441_01458	mlaA	lipoprotein,Probable phospholipid-binding lipoprotein mlaA precursor,ABC transporter outer membrane lipoprotein,VacJ like lipoprotein	5.22147	8.23464e-88
NCTC13441_00590	mlaC	putative organic solvent tolerance protein,Probable phospholipid-binding protein mlaC precursor,ABC transporter periplasmic binding protein MlaC,hopanoid biosynthesis associated membrane protein HpnM,Toluene tolerance, Ttg2	5.20111	1.25478e-85
NCTC13441_00588	mlaE	putative organic solvent tolerance protein,Probable phospholipid ABC transporter permease protein mlaE,conserved hypothetical protein,Domain of unknown function DUF140	5.08362	1.88137e-70
NCTC13441_00587	mlaF	ABC transporter ATP-binding protein,Probable phospholipid import ATP-binding protein MlaF,putative ABC transporter ATP-binding protein YrbF,ABC-type spermidine/putrescine transport systems, ATPase components,glycine betaine/L-proline transport ATP binding subunit,ABC transporter	5.07889	4.74047e-78
NCTC13441_00589	mlaD	phospholipid ABC transporter substrate-binding protein,Probable phospholipid ABC transporter-binding protein mlaD,virulence factor Mce family protein,mce related protein	4.95963	1.10657e-73
NCTC13441_01121	rpoS	RNA polymerase sigma factor RpoS,RNA polymerase sigma factor rpoS,RNA polymerase sigma factor RpoS,RNA polymerase sigma factor RpoS,Sigma-70 region 2	4.93931	1.01613e-105
NCTC13441_03207	virK	virulence protein,hypothetical protein,Protein of unknown function (DUF535)	4.52459	1.6475e-79
NCTC13441_03068	rpsA	30S ribosomal protein S1,30S ribosomal protein S1,30S ribosomal protein S1,Cytidylate kinase,ribosomal protein S1,S1 RNA binding domain	4.49673	6.62705e-20
NCTC13441_02691	rssA	patatin,NTE family protein rssA,hypothetical protein,Patatin-like phospholipase	4.48361	1.98994e-80
NCTC13441_04343	rpsR	30S ribosomal protein S18,30S ribosomal protein S18,30S ribosomal protein S18,Ribosomal protein S18,ribosomal protein S18,Ribosomal protein S18	4.23072	1.7774e-13
NCTC13441_01120	nlpD	lipoprotein NlpD,Murein hydrolase activator NlpD precursor,lipoprotein NlpD,Membrane-bound metallopeptidase,Peptidase family M23	4.20765	8.23464e-88
NCTC13441_00134	rpmG	50S ribosomal protein L33,50S ribosomal protein L33,50S ribosomal protein L33,Ribosomal protein L33,ribosomal protein L33,Ribosomal protein L33	3.92164	4.18933e-16
NCTC13441_04069	dnaJ	chaperone protein DnaJ,Heat shock protein J,chaperone protein DnaJ,Preprotein translocase subunit Sec63,chaperone protein DnaJ,DnaJ C terminal domain	3.87055	1.75388e-63
NCTC13441_00560	sspA	stringent starvation protein A,Stringent starvation protein A,stringent starvation protein A,maleylacetoacetate isomerase,Glutathione S-transferase, N-terminal domain	3.84727	1.45916e-44
NCTC13441_02146	proP_1	ProP effector protein,ProP effector,ProP expression regulator,ProQ/FINO family	3.75887	6.67628e-43
NCTC13441_04085	arcA	aerobic respiration control protein ArcA,Dye resistance protein,two-component response regulator,Response regulator containing a CheY-like receiver domain and an HD-GYP domain,phosphate regulon transcriptional regulatory protein PhoB,Response regulator receiver domain	3.68199	2.46042e-17
NCTC13441_02692	ychJ	SEC-C motif domain-containing protein,hypothetical protein,hypothetical protein,Predicted metal-binding protein related to the C-terminal domain of SecA,SWIM/SEC-C metal-binding motif protein, PBPRA1643 family,SEC-C motif	3.64928	2.43877e-30
NCTC13441_03890	skp	chaperone protein,Seventeen kilodalton protein,periplasmic chaperone,Outer membrane protein,Outer membrane protein (OmpH-like)	3.57186	2.02418e-38
NCTC13441_04342	rplI	50S ribosomal protein L9,50S ribosomal protein L9,50S ribosomal protein L9,Ribosomal protein L9,ribosomal protein L9,Ribosomal protein L9, C-terminal domain	3.54181	4.79039e-19
NCTC13441_00999	nudH	(di)nucleoside polyphosphate hydrolase,RNA pyrophosphohydrolase,RNA pyrophosphohydrolase,Predicted NTP pyrophosphohydrolase,mutator mutT protein,NUDIX domain	3.51259	6.43524e-17
NCTC13441_02913	rpmF	50S ribosomal protein L32,50S ribosomal protein L32,50S ribosomal protein L32,ribosomal protein L32,Ribosomal L32p protein family	3.39332	6.6276e-08
NCTC13441_04029	ksgA	dimethyladenosine transferase (S-adenosylmethionine-6-N',N'-adenosyl (rRNA) dimethyltransferase),Ribosomal RNA small subunit methyltransferase A,16S ribosomal RNA methyltransferase KsgA/Dim1 family protein,Dimethyladenosine transferase (rRNA methylation),dimethyladenosine transferase,Ribosomal RNA adenine dimethylase	3.28816	1.40247e-39
NCTC13441_04071	dnaK_2	chaperone protein DnaK (Heat shock protein 70) (Heat shock 70 kDaprotein) (HSP70),Heat shock protein 70,molecular chaperone DnaK,Ethanolamine utilization protein, possible chaperonin,chaperone protein DnaK,Hsp70 protein	3.20404	6.47197e-30
NCTC13441_04835	rffE	UDP-N-acetylglucosamine 2-epimerase,UDP-N-acetylglucosamine 2-epimerase,UDP-N-acetylglucosamine 2-epimerase,UDP-N-acetylglucosamine 2-epimerase,UDP-N-acetylglucosamine 2-epimerase	3.13913	1.85611e-35
NCTC13441_04834	rffD	UDP-N-acetyl-D-mannosamine dehydrogenase,UDP-glucose 6-dehydrogenase ywqF,UDP-N-acetyl-D-mannosamine dehydrogenase,nucleotide sugar dehydrogenase,UDP-glucose/GDP-mannose dehydrogenase family, NAD binding domain	3.09692	3.66029e-34
NCTC13441_02871	purB	adenylosuccinate lyase,Adenylosuccinate lyase,adenylosuccinate lyase,Adenylosuccinate lyase,adenylosuccinate lyase,Lyase	3.06313	1.91987e-10
NCTC13441_00623	deaD	ATP-dependent RNA helicase (DEAD-box protein),Cold-shock DEAD box protein A,ATP-dependent RNA helicase DeaD,Predicted transporter component,ATP-dependent DNA helicase RecQ,DEAD/DEAH box helicase	3.03739	1.0242e-43
NCTC13441_04826	rffM	UDP-N-acetyl-D-mannosaminuronic acid transferase,Putative N-acetylmannosaminyltransferase,putative UDP-N-acetyl-D-mannosaminuronic acid transferase,glycosyltransferase, WecB/TagA/CpsF family,Glycosyl transferase WecB/TagA/CpsF family	2.97357	2.69696e-27
NCTC13441_02872	phoP	two-component response regulator,Transcriptional regulatory protein phoP,DNA-binding transcriptional regulator PhoP,Response regulator of citrate/malate metabolism,phosphate regulon transcriptional regulatory protein PhoB,Response regulator receiver domain	2.94732	1.90635e-22
NCTC13441_03682	proC	pyrroline-5-carboxylate reductase,Pyrroline-5-carboxylate reductase,pyrroline-5-carboxylate reductase,Pyrroline-5-carboxylate reductase,pyrroline-5-carboxylate reductase,NADP oxidoreductase coenzyme F420-dependent	2.86912	3.66915e-17
NCTC13441_01633	fruK	1-phosphofructokinase,Tagatose-6-phosphate kinase,1-phosphofructokinase,ADP-heptose synthase, bifunctional sugar kinase/adenylyltransferase,1-phosphofructokinase,pfkB family carbohydrate kinase	2.86036	2.23547e-24
NCTC13441_04828	rffT	4-alpha-L-fucosyltransferase,4-alpha-L-fucosyltra nsferase,4-alpha-L-fucosyltransferase,4-alpha-L-fucosyltran sferase (Fuc4NAc transferase)	2.83091	1.67382e-33
NCTC13441_03918	fhuA	ferrichrome-iron receptor FhuA,Ferric hydroxamate uptake,ferrichrome outer membrane transporter,Outer membrane receptor for monomeric catechols,TonB-dependent siderophore receptor,TonB dependent receptor	2.7866	4.05936e-39
NCTC13441_02621	NCTC13441_02621	tail assembly chaperone encoded by prophage CP-933N,Phage tail assembly chaperone	2.77193	0.00370302
NCTC13441_01323	guaA	bifunctional GMP synthase/glutamine amidotransferase protein,GMP synthase [glutamine-hydrolyzing],GMP synthase,3-methyladenine DNA glycosylase,GMP synthase (glutamine-hydrolyzing), C-terminal domain,GMP synthase C terminal domain	2.74921	1.17761e-15
NCTC13441_00397	aroK	shikimate kinase I,Shikimate kinase 1,shikimate kinase I,Gluconate kinase,Shikimate kinase	2.74502	7.97169e-27
NCTC13441_04830	rffA	dTDP-4-oxo-6-deoxy-D-glucose transaminase,UDP-4-amino-4-deoxy-L-arabinose--oxoglutarate aminotransferase,TDP-4-oxo-6-deoxy-D-glucose transaminase,Predicted pyridoxal phosphate-dependent enzyme apparently involved in regulation of cell wall biogenesis,TDP-4-keto-6-deoxy-D-glucose transaminase,DegT/DnrJ/EryC1/StrS aminotransferase family	2.73572	3.60135e-35
NCTC13441_02873	phoQ	two-component sensor kinase,Sensor protein PhoQ,sensor protein PhoQ,Signal transduction histidine kinase regulating C4-dicarboxylate transport system,phosphate regulon sensor kinase PhoR,PhoQ Sensor	2.73504	3.36203e-19
NCTC13441_00443	tufA_1	protein chain elongation factor EF-Tu,Elongation factor Tu 1,elongation factor Tu,GTPases - translation elongation factors,translation elongation factor Tu,Elongation factor Tu GTP binding domain	2.63302	4.40183e-12
NCTC13441_01258	rseA	sigma-E factor negative regulator,Sigma-E factor negative regulatory protein,anti-RNA polymerase sigma factor SigE,Anti sigma-E protein RseA, N-terminal domain	2.59533	1.36552e-27
NCTC13441_00260	gadX	AraC family transcriptional regulator,HTH-type transcriptional regulator gadX,DNA-binding transcriptional regulator GadX,Adenosine deaminase,YSIRK-targeted surface antigen transcriptional regulator,Bacterial regulatory helix-turn-helix proteins, AraC family	2.54217	4.47072e-33
NCTC13441_05090	ykfF_3	conserved putative protein,hypothetical protein,Bacterial protein of unknown function (DUF905)	2.47365	1.01988e-21
NCTC13441_05132	traG	conjugative transfer protein,conjugal transfer mating pair stabilization protein TraG,TraG-like protein, N-terminal region	2.43576	3.39573e-34
NCTC13441_03785	proA	gamma-glutamyl phosphate reductase,Gamma-glutamyl phosphate reductase,gamma-glutamyl phosphate reductase,Gamma-glutamyl phosphate reductase,glutamate-5-semialdehyde dehydrogenase,Aldehyde dehydrogenase family	2.35657	9.73833e-23
NCTC13441_03241	ybjI	putative hydrolase,Phosphatase YbjI,sugar phosphate phosphatase,Predicted hydrolase (HAD superfamily),Cof-like hydrolase,haloacid dehalogenase-like hydrolase	2.32804	0.00485057
NCTC13441_04831	NCTC13441_04831	TDP-fucosamine acetyltransferase,TDP-fucosamine acetyltransferase,TDP-D-fucosamine acetyltransferase	2.29596	2.88418e-25
NCTC13441_03786	proB	gamma-glutamyl kinase,Glutamate 5-kinase,gamma-glutamyl kinase,Gamma-glutamyl phosphate reductase,glutamate 5-kinase,Amino acid kinase family	2.28701	9.23014e-26
NCTC13441_01259	rseB	sigma-E factor regulatory protein,Sigma-E factor regulatory protein rseB precursor,anti-sigma E factor,MucB/RseB family	2.21144	2.61726e-24
NCTC13441_04724	glnA	glutamine synthetase,Glutamine synthetase,glutamine synthetase,Predicted metal-dependent hydrolase of the TIM-barrel fold,glutamine synthetase, type I,Glutamine synthetase, catalytic domain	2.20265	1.08765e-06
NCTC13441_00584	kdsC	3-deoxy-D-manno-octulosonate 8-phosphate phosphatase,3-deoxy-D-manno-octulosonate 8-phosphate phosphatas KdsC,3-deoxy-D-manno-octulosonate 8-phosphate phosphatase,3-deoxy-D-manno-octulosonate 8-phosphate phosphatase, YrbI family,haloacid dehalogenase-like hydrolase	2.20086	1.70762e-10
NCTC13441_00140	rfaG_1	UDP-glucose:(heptosyl) LPS alpha-1,3-glucosyltransferase,Lipopolysaccharide core biosynthesis protein rfaG,lipopolysaccharide 1,2-N-acetylglucosaminetransferase,Glycogen synthase,D-inositol-3-phosphate glycosyltransferase,Glycosyl transferases group 1	2.18769	4.54455e-07
NCTC13441_00493	trkA	trk system potassium uptake protein TrkA,Trk system potassium uptake protein trkA,potassium transporter peripheral membrane component,Kef-type K transport system, predicted NAD-binding component,xanthine dehydrogenase accessory protein XdhC,TrkA-N domain	2.18551	6.72221e-09
NCTC13441_04852	yifE	protein YifE,hypothetical protein,hypothetical protein,Uncharacterized protein conserved in bacteria,Protein of unknown function, DUF	2.18339	1.31362e-17
NCTC13441_02555	sapB_2	peptide ABC transporter permease,Peptide transport system permease protein sapB,antimicrobial peptide ABC transporter permease SapB,nickel ABC transporter, permease subunit NikB,Binding-protein-dependent transport system inner membrane component	2.18148	4.30837e-09
NCTC13441_00571	arcB	aerobic respiration control protein (bifunctional two-component sensor kinase/response regulator),Aerobic respiration control sensor protein ArcB,aerobic respiration control sensor protein ArcB,Uncharacterized domain of BarA-like signal transduction histidine kinases,TMAO reductase sytem sensor TorS,Histidine kinase-, DNA gyrase B-, and HSP90-like ATPase	2.17365	3.5579e-19
NCTC13441_03393	pgm	phosphoglucomutase,Phosphoglucomutase,phosphogluc omutase,phosphoglucomutase, alpha-D-glucose phosphate-specific,Phosphoglucomutase/phosphomannomutase, alpha/beta/alpha domain I	2.16752	2.31434e-09
NCTC13441_04137	NCTC13441_04137	Uncharacterized protein conserved in bacteria	2.1507	4.44576e-08
NCTC13441_00398	aroB	3-dehydroquinate synthase,3-dehydroquinate synthase,3-dehydroquinate synthase,3-dehydroquinate synthetase,3-dehydroquinate synthase,3-dehydroquinate synthase	2.13206	6.21901e-21
NCTC13441_04726	glnG	nitrogen regulation protein NR(I),Nitrogen regulation protein NR(I),nitrogen regulation protein NR(I),Transcriptional regulator containing PAS, AAA-type ATPase, and DNA-binding domains,nitrogen regulation protein NR(I),Sigma-54 interaction domain	2.12797	7.66435e-05
NCTC13441_00400	dam	DNA adenine methylase,DNA adenine methylase,DNA adenine methylase,Site-specific DNA methylase,DNA adenine methylase,D12 class N6 adenine-specific DNA methyltransferase	2.11514	9.60312e-14
NCTC13441_05089	ssb_2	single-stranded DNA-binding protein,Helix-destabilizing protein,single-stranded DNA-binding protein,single-stranded DNA-binding protein,Single-strand binding protein family	2.11368	5.13677e-18
NCTC13441_00121	spoT	guanosine-3',5'-bis(diphosphate) 3'-pyrophosphohydrolase,Bifunctional (p)ppGpp synthase/hydrolase SpoT,bifunctional (p)ppGpp synthetase II/ guanosine-3',5'-bis pyrophosphate 3'-pyrophosphohydrolase,Guanosine polyphosphate pyrophosphohydrolases/synthetases,RelA/SpoT family protein,Region found in RelA / SpoT proteins	2.09354	6.62705e-20
NCTC13441_03195	trxB	thioredoxin reductase,Thioredoxin reductase,thioredoxin reductase,Alkyl hydroperoxide reductase, large subunit,thioredoxin-disulfide reductase,Pyridine nucleotide-disulphide oxidoreductase	2.05626	5.46153e-11
NCTC13441_04536	dgkA	diacylglycerol kinase,Diacylglycerol kinase,Prokaryotic diacylglycerol kinase	2.00995	6.02601e-16
NCTC13441_04757	rfaH	transcriptional activator,Transcriptional activator rfaH,transcriptional activator RfaH,transcriptional activator RfaH,Transcription termination factor nusG	2.00889	1.06354e-15
NCTC13441_00141	waaP	kinase that phosphorylates core heptose of lipopolysaccharide,Lipopolysaccharide core heptose(I) kinase rfaP,lipopolysaccharide core heptose(I) kinase RfaP,Lipopolysaccharide kinase (Kdo/WaaP) family	2.00483	3.79981e-08
