# Supplementary material for: An amphipathic peptide with antibiotic activity against multidrug-resistant Gram-negative bacteria
Source: Nat Commun. 2020 Jun 23;11:3184. doi: 10.1038/s41467-020-16950-x (PMC7311426; doi:10.1038/s41467-020-16950-x)
Supplement: Supplementary file 7 — Supplementary Data 5 [file 41467_2020_16950_MOESM7_ESM.xlsx]

## Sheet: Sheet1
Supplementary Data 5: AA139 in vivo toxicity and safety pharmacology studies.
Study title	Dose route		Dose (mg/kg)		Key findings			TK dose (mg/kg)	Cmax	AUC(0-∞)
	Mouse
CNS & respiratory safety pharmacology iv	IV, 2-h infusion		0, 15, 20, 25		NOAEL = 20 mg/kg			n/a
Single-dose iv MTD	IV		0, 5, 7.5, 10, 15, 20		NOAEL = 5 mg/kg			n/a
					MTD = 15 mg/kg
7-day iv MTD	IV, 2-h infusion		20, 25, 30		NOAEL = 20 mg/kg			29, single	7.5 µg/mL	43.8 hr*µg/mL
					MTD = 25 mg/kg
Single-dose ip & sc MTD	IP, SC		10, 15, 20, 30, 40 IP		IP MTD = 20 mg/kg				n/a	n/a
			100 SC		SC MTD = 100 mg/kg				n/a	n/a
7-day DRF inhalation toxicity	aerosol		0, 5, 20, 40		NOAEL = 20 mg/kg			20, Day 1 Plasma	0.95 µg/mL	2.6 hr*µg/mL (AUC 0-t)
								20, Day 1 ELF	8.2 µg/mL	39.8 hr*µg/mL (AUC 0-t)
								20, Day 7 Plasma	0.47 µg/mL	1.4 hr*µg/mL (AUC 0-t)
								20, Day 7 ELF	42.4 µg/mL	137 hr*µg/mL (AUC 0-t)
14-day iv toxicity, GLP	IV, 2-h infusion		0, 10, 15, 20 BID		NOAEL = 20 mg/kg BID			20, Day 1	11.6 µg/mL	28 hr*µg/mL (AUC 0-t)
								20, Day 14	9.6 µg/mL	33.7 µg/mL (AUC 0-t)
	Monkey
Dose range finding & MTD iv toxicity	IV, 2-h infusion		10 QD, 7 days		NOAEL = 15 mg/kg QD or BID
			15 QD, 14 days		MTD = 15 mg/kg QD or BID
			20, single dose					20, single	15.8 µg/mL	80.3 hr*µg/mL
			10 BID, 7 days
			15 BID, 7 days
	Minipig
7-day iv MTD toxicity	IV, 2-h infusion		10, 20, 25, 30 QD		MTD = 10 mg/kg			10, single	8.7 µg/mL	36.7 hr*µg/mL
			7 days
BID, bis in die (twice a day); CNS, central nervous system; CV, cardiovascular; DRF, dose-range-finding; GLP, good laboratory practices; IP, intraperitoneal; IV, intravenous; MTD, maximum tolerated dose; NOAEL, no-observed-adverse-effect level; NOEL, no-observed-effect-level; QD, quaque die (once a day); QT, the time from the start of the Q wave to the end of the T wave on an electrocardiogram; S…
