# Supplementary material for: An amphipathic peptide with antibiotic activity against multidrug-resistant Gram-negative bacteria
Source: Nat Commun. 2020 Jun 23;11:3184. doi: 10.1038/s41467-020-16950-x (PMC7311426; doi:10.1038/s41467-020-16950-x)
Supplement: Supplementary file 9 — Source Data [file 41467_2020_16950_MOESM9_ESM.xlsx]

## Sheet: Fig 2
Figure 2: SPR		1uM						10uM							Prism analysis: Multiple T-tests	1uM							10uM
		DMPC			10% lipid A-DMPC			DMPC			10% lipid A-DMPC					P value	Mean1	Mean2	Difference	SE of difference	t ratio	df	P value	Mean1	Mean2	Difference	SE of difference	t ratio	df
	Colistin	6.917	6.651	7.543	20.06	21.6	17.12	58.23	59	58.334	104.5	140.4	131.4		Colistin	0.000723505	7.037	19.5933	-12.5563	1.34048	9.36705	4	0.0034356	58.5213	125.433	-66.912	10.787	6.20302	4
	Polymyxin B	28.58	28	28.432	46.67	54.85	43.71	123.2	130	125.432	187.1	246.3	232.7		Polymyxin B	0.00384245	28.3373	48.41	-20.0727	3.33599	6.01701	4	0.00600817	126.211	222.033	-95.8227	18.014	5.31936	4
	Arenicin-3	22.52	30.27	33.234	37.11	36.75	34.45	209.1	201	225.544	225.4	229.1	228.7		Arenicin-3	0.0876002	28.6747	36.1033	-7.42867	3.30095	2.25046	4	0.0961264	211.881	227.733	-15.852	7.31499	2.16706	4
	AA139	12.54	11	14.098	12.16	13.92	13.38	43.62	43	45.298	45.23	53.32	51.21		AA139	0.588788	12.546	13.1533	-0.607333	1.03479	0.586916	4	0.0775135	43.9727	49.92	-5.94733	2.51817	2.36177	4
	NZ17143	4.072	6.368	3.322	3.395	3.763	3.691	21.91	20	25.543	25.21	27.31	27.31		NZ17143	0.352231	4.58733	3.61633	0.971	0.923173	1.05181	4	0.0801733	22.4843	26.61	-4.12567	1.76999	2.3309	4
	NZ17211	7.878	7	9.324	7.5	7.79	7.747	25.12	26	31.123	31.11	31.72	31.72		NZ17211	0.600319	8.06733	7.679	0.388333	0.683526	0.568133	4	0.0948502	27.4143	31.5167	-4.10233	1.88267	2.179	4
Lipid Loading	DMPC	10% lipid A DMPC
	7712.5	5833.1
	7720.9	5893.8
	7952	6539.7
	8092.1	6421.7
	8236.3	5790.1
	8356.1	5663.1
	8597	6258.8
	7444.5	6199
	7498.1	5287.3
	7646.2	5244.2
	7733.5	5790.3
	8914.7	5863.4
	8957.3	5487.4
	8859	6357.8
	8761.9	5064.3
	8570.2	5550.2
		5233.2
		5562
		5581.9
		5881.4
		5890.1
		6383.5

## Sheet: Fig 5a
Figure 5a: Peritonitis model		Blood 5hr				PF 5 hr					Prism: Col stats - Blood 5hr	start of treatment	vehicle	AA139 3.75 mg kg-1	Meropenem 40 mg kg-1		Prism analysis: ANOVA	Table Analyzed	blood 5 hrs					Multiple comparisons: Blood 5hr	Number of families	1
MDR E. coli AID #172		start of treatment	vehicle	AA139 3.75 mg kg-1	Meropenem 40 mg kg-1	start of treatment	vehicle	AA139 3.75 mg kg-1	Meropenem 40 mg kg-1		Number of values	4	3	3	3			Data sets analyzed	B-K						Number of comparisons per family	9
		5.31	3.81	1	2.89	5.72	5.68	1	4.4																Alpha	0.05
		5.37	3.65	1	3.03	5.76	5.74	2.18	4.23		Minimum	5.29	3.65	1	2.89			ANOVA summary
		5.29	4.05	1	3.57	5.65	2.51	1	5.05		25% Percentile	5.295	3.65	1	2.89			F	9.304						Dunnett's multiple comparisons test	Mean Diff.	95.00% CI of diff.	Significant?	Summary		B-?
		5.35				5.72					Median	5.33	3.81	1	3.03			P value	<0.0001						vehicle vs. 7.5 mg/kg	2.837	1.244 to 4.429	Yes	***		C	7.5 mg/kg
											75% Percentile	5.365	4.05	1	3.57			P value summary	****						vehicle vs. AA139 3.75 mg kg-1	2.837	1.244 to 4.429	Yes	***		D	AA139 3.75 mg kg-1
											Maximum	5.37	4.05	1	3.57			Significant diff. among means (P < 0.05)?	Yes						vehicle vs. 1.88 mg/kg	1.747	0.1542 to 3.339	Yes	*		E	1.88 mg/kg
																		R square	0.8072						vehicle vs. 0.94 mg/kg	0.5133	-1.079 to 2.106	No	ns		F	0.94 mg/kg
											Mean	5.33	3.837	1	3.163										vehicle vs. 0.47 mg/kg	0.2567	-1.336 to 1.849	No	ns		G	0.47 mg/kg
											Std. Deviation	0.03651	0.2013	0	0.3591			Brown-Forsythe test							vehicle vs. 0.23 mg/kg	0.1567	-1.436 to 1.749	No	ns		H	0.23 mg/kg
											Std. Error of Mean	0.01826	0.1162	0	0.2073			F (DFn, DFd)	0.7281 (9, 20)						vehicle vs. 0.12 mg/kg	-0.1633	-1.756 to 1.429	No	ns		I	0.12 mg/kg
																		P value	0.6789						vehicle vs. 0.06 mg/kg	-0.05333	-1.646 to 1.539	No	ns		J	0.06 mg/kg
											Lower 95% CI of mean	5.272	3.337	1	2.271			P value summary	ns						vehicle vs. Meropenem 40 mg kg-1	0.6733	-0.9192 to 2.266	No	ns		K	Meropenem 40 mg kg-1
											Upper 95% CI of mean	5.388	4.337	1	4.055			Are SDs significantly different (P < 0.05)?	No
																									Test details	Mean 1	Mean 2	Mean Diff.	SE of diff.	n1	n2	q	DF
											Sum	21.32	11.51	3	9.49			Bartlett's test							vehicle vs. 7.5 mg/kg	3.837	1	2.837	0.5405	3	3	5.248	20
																		Bartlett's statistic (corrected)							vehicle vs. AA139 3.75 mg kg-1	3.837	1	2.837	0.5405	3	3	5.248	20
											Prism: Col stats - PF 5hr	start of treatment	vehicle	AA139 3.75 mg kg-1	Meropenem 40 mg kg-1			P value							vehicle vs. 1.88 mg/kg	3.837	2.09	1.747	0.5405	3	3	3.232	20
											Number of values	4	3	3	3			P value summary							vehicle vs. 0.94 mg/kg	3.837	3.323	0.5133	0.5405	3	3	0.9497	20
																		Are SDs significantly different (P < 0.05)?							vehicle vs. 0.47 mg/kg	3.837	3.58	0.2567	0.5405	3	3	0.4749	20
											Minimum	5.65	2.51	1	4.23										vehicle vs. 0.23 mg/kg	3.837	3.68	0.1567	0.5405	3	3	0.2899	20
											25% Percentile	5.668	2.51	1	4.23			ANOVA table	SS	DF	MS	F (DFn, DFd)	P value		vehicle vs. 0.12 mg/kg	3.837	4	-0.1633	0.5405	3	3	0.3022	20
											Median	5.72	5.68	1	4.4			Treatment (between columns)	36.69	9	4.077	F (9, 20) = 9.304	P<0.0001		vehicle vs. 0.06 mg/kg	3.837	3.89	-0.05333	0.5405	3	3	0.09867	20
											75% Percentile	5.75	5.74	2.18	5.05			Residual (within columns)	8.764	20	0.4382				vehicle vs. Meropenem 40 mg kg-1	3.837	3.163	0.6733	0.5405	3	3	1.246	20
											Maximum	5.76	5.74	2.18	5.05			Total	45.46	29
											Mean	5.713	4.643	1.393	4.56			Data summary
											Std. Deviation	0.04573	1.848	0.6813	0.4328			Number of treatments (columns)	10
											Std. Error of Mean	0.02287	1.067	0.3933	0.2499			Number of values (total)	30
											Lower 95% CI of mean	5.64	0.05323	-0.299	3.485			Table Analyzed	PF 5 hrs					Multiple comparisons: PF 5hr	Number of families	1
											Upper 95% CI of mean	5.785	9.233	3.086	5.635			Data sets analyzed	B-K						Number of comparisons per family	9
																									Alpha	0.05
											Sum	22.85	13.93	4.18	13.68			ANOVA summary
																		F	13.55						Dunnett's multiple comparisons test	Mean Diff.	95.00% CI of diff.	Significant?	Summary		B-?
																		P value	<0.0001						vehicle vs. 7.5 mg/kg	3.31	1.306 to 5.314	Yes	***		C	7.5 mg/kg
																		P value summary	****						vehicle vs. AA139 3.75 mg kg-1	3.25	1.246 to 5.254	Yes	***		D	AA139 3.75 mg kg-1
																		Significant diff. among means (P < 0.05)?	Yes						vehicle vs. 1.88 mg/kg	1.11	-0.8944 to 3.114	No	ns		E	1.88 mg/kg
																		R square	0.8591						vehicle vs. 0.94 mg/kg	-0.2533	-2.258 to 1.751	No	ns		F	0.94 mg/kg
																									vehicle vs. 0.47 mg/kg	-0.8633	-2.868 to 1.141	No	ns		G	0.47 mg/kg
																		Brown-Forsythe test							vehicle vs. 0.23 mg/kg	-1.263	-3.268 to 0.7411	No	ns		H	0.23 mg/kg
																		F (DFn, DFd)	0.3991 (9, 20)						vehicle vs. 0.12 mg/kg	-1.487	-3.491 to 0.5178	No	ns		I	0.12 mg/kg
																		P value	0.9209						vehicle vs. 0.06 mg/kg	-1.243	-3.248 to 0.7611	No	ns		J	0.06 mg/kg
																		P value summary	ns						vehicle vs. Meropenem 40 mg kg-1	0.08333	-1.921 to 2.088	No	ns		K	Meropenem 40 mg kg-1
																		Are SDs significantly different (P < 0.05)?	No
																									Test details	Mean 1	Mean 2	Mean Diff.	SE of diff.	n1	n2	q	DF
																		Bartlett's test							vehicle vs. 7.5 mg/kg	4.643	1.333	3.31	0.6803	3	3	4.865	20
																		Bartlett's statistic (corrected)							vehicle vs. AA139 3.75 mg kg-1	4.643	1.393	3.25	0.6803	3	3	4.777	20
																		P value							vehicle vs. 1.88 mg/kg	4.643	3.533	1.11	0.6803	3	3	1.632	20
																		P value summary							vehicle vs. 0.94 mg/kg	4.643	4.897	-0.2533	0.6803	3	3	0.3724	20
																		Are SDs significantly different (P < 0.05)?							vehicle vs. 0.47 mg/kg	4.643	5.507	-0.8633	0.6803	3	3	1.269	20
																									vehicle vs. 0.23 mg/kg	4.643	5.907	-1.263	0.6803	3	3	1.857	20
																		ANOVA table	SS	DF	MS	F (DFn, DFd)	P value		vehicle vs. 0.12 mg/kg	4.643	6.13	-1.487	0.6803	3	3	2.185	20
																		Treatment (between columns)	84.66	9	9.407	F (9, 20) = 13.55	P<0.0001		vehicle vs. 0.06 mg/kg	4.643	5.887	-1.243	0.6803	3	3	1.828	20
																		Residual (within columns)	13.88	20	0.6942				vehicle vs. Meropenem 40 mg kg-1	4.643	4.56	0.08333	0.6803	3	3	0.1225	20
																		Total	98.55	29
																		Data summary
																		Number of treatments (columns)	10
																		Number of values (total)	30

## Sheet: Fig 5b
Figure 5b: Pseudomonas pneumoniae model
Group	Treatment	Sample Number	Tube + PBS (g)	Tube + PBS + Lung (g)	Lung weight (g)	Neat (100 µL)	0.02mL 1:10e1	0.02mL 1:10e2	0.02mL 1:10e3	0.02mL 1:10e4	0.02mL 1:10e5	0.02mL 1:10e6	0.02mL 1:10e7	cfu/mL	cfu/g	Group Geometric mean (CFU/g)	Std Dev (CFU/g)	Log Group Geometric mean (CFU/g)	Log reduction from vehicle control (CFU/g)	Comments
1	Pre-treatment control	1	10.66	10.92	0.26	449	9	3	0	0	0	0	0	4500	39115.4	52590.9	12971.1	4.72091	2.73653
		2	10.89	11.1	0.21	T	9	0	0	0	0	0	0	4500	47357.1
		3	10.64	10.87	0.23	T	14	2	2	0	0	0	0	7000	67869.6
		4	10.44	10.7	0.26	T	14	2	1	0	0	0	0	7000	60846.2
2	Vehicle	5	10.62	11.2	0.58	T	T	T	T	T	T	T	63	31500000000	1.40121e+11	2.86709e+07	4.9421e+10	7.45744	0	Removed 27 hours post-infection due to severe disease
		6	10.42	10.95	0.53	T	T	T	T	T	17	5	0	85000000	4.05755e+08					Removed 27 hours post-infection due to severe disease
		7	10.31	10.61	0.3	T	33	4	0	0	0	0	0	16500	126500
		8	10.68	11.01	0.33	T	T	T	T	T	42	10	1	210000000	1.48273e+09
		9	10.96	11.25	0.29	T	T	T	T	T	13	2	0	65000000	5.13276e+08					Removed 29 hours post-infection due to severe disease
		10	10.72	10.98	0.26	T	T	T	20	1	0	0	0	1000000	8.69231e+06
		11	11.03	11.35	0.32	216	8	0	0	0	0	0	0	2160	15660					Removed 31 hours post-infection due to severe disease
		12	10.34	10.73	0.39	T	T	20	0	0	0	0	0	100000	612821
3	Infected but untreated/no vehicle	13	10.24	10.71	0.47	T	T	T	T	65	8	3	1	40000000	2.10213e+08	420794	1.04984e+08	5.62407	1.83337	Removed 29 hours post-infection due to severe disease
		14	10.4	10.64	0.24	443	11	0	0	0	0	0	0	4430	41346.7
		15	9.94	10.23	0.29	66	4	0	0	0	0	0	0	660	5211.72
		16	9.99	10.27	0.28	T	T	17	3	0	0	0	0	85000	692143
4	NZ17139 30mg/mL 30 min	17	9.78	10.12	0.34	0	0	0	0	0	0	0	0	0	1	7.90191	136.872	0.897732	6.55971
		18	9.89	10.24	0.35	0	0	0	0	0	0	0	0	0	1
		19	9.69	10.07	0.38	6	0	0	0	0	0	0	0	60	375.789
		20	9.87	10.16	0.29															Mouse did not recover from anaesthetic during infection
		21	10.6	10.92	0.32	0	0	0	0	0	0	0	0	0	1
		22	9.56	9.99	0.43	0	0	0	0	0	0	0	0	0	1
		23	10.5	10.83	0.33	1	0	0	0	0	0	0	0	10	70.6061
		24	9.89	10.21	0.32	1	0	0	0	0	0	0	0	10	72.5
5	NZ17139 30mg/mL 20 min	25	11.05	11.39	0.34	0	0	0	0	0	0	0	0	0	1	63.1627	157005	1.80046	5.65698
		26	10.34	10.57	0.23	0	0	0	0	0	0	0	0	0	1
		27	9.42	9.8	0.38	0	0	0	0	0	0	0	0	0	1
		28	10.42	10.75	0.33	T	19	3	0	0	0	0	0	9500	67075.8
		29	9.85	10.2	0.35	125	3	0	0	0	0	0	0	1250	8392.86
		30	9.67	9.97	0.3	0	0	0	0	0	0	0	0	0	1
		31	10.13	10.36	0.23	0	0	0	0	0	0	0	0	0	1
		32	9.9	10.15	0.25	T	T	10	1	0	0	0	0	50000	450000					Removed 27 hours post-infection due to severe disease
6	NZ17139 30mg/mL 10 min	33	10.36	10.79	0.43	T	T	T	T	14	1	0	0	7000000	3.95581e+07	14152.7	1.38659e+07	4.15084	3.3066	Removed 29 hours post-infection due to severe disease
		34	10.21	10.52	0.31	T	T	39	6	0	0	0	0	195000	1.45306e+06					Removed 29 hours post-infection due to severe disease
		35	10.31	10.64	0.33	T	T	24	2	0	0	0	0	120000	847273					Removed 31 hours post-infection due to severe disease
		36	10.09	10.38	0.29	23	0	0	0	0	0	0	0	230	1816.21
		37	10.03	10.35	0.32	T	35	9	1	0	0	0	0	17500	126875					Removed 31 hours post-infection due to severe disease
		38	9.92	10.17	0.25	0	0	0	0	0	0	0	0	0	1
		39	9.62	9.9	0.28	0	0	0	0	0	0	0	0	0	1
		40	10.77	11.03	0.26	T	33	4	1	0	0	0	0	16500	143423
7	NZ17139 15mg/mL 10 min	41	10.52	10.89	0.37	T	T	T	T	61	8	2	0	30500000	1.95365e+08	4221.05	6.90559e+07	3.62542	3.83202
		42	10.06	10.35	0.29	T	21	4	0	0	0	0	0	10500	82913.8
		43	10.32	10.59	0.27	T	19	2	0	0	0	0	0	9500	79870.4
		44	10.36	10.66	0.3	T	39	12	1	0	0	0	0	19500	149500					Removed 27 hours post-infection due to severe disease
		45	10.63	10.91	0.28	0	0	0	0	0	0	0	0	0	1
		46	9.98	10.24	0.26	0	0	0	0	0	0	0	0	0	1
		47	10.35	10.59	0.24	1	0	0	0	0	0	0	0	10	93.3333
		48	10.93	11.25	0.32	77	1	0	0	0	0	0	0	770	5582.5
8	NZ17139 7.5mg/mL 10 min	49	10.68	11.01	0.33	T	T	T	T	41	7	0	0	35000000	2.47121e+08	46444.8	8.70678e+07	4.66694	2.7905
		50	9.86	10.11	0.25	T	T	T	9	1	0	0	0	450000	4050000					Removed 27 hours post-infection due to severe disease
		51	10.17	10.41	0.24	T	T	21	3	0	0	0	0	105000	980000
		52	10.54	10.89	0.35	9	1	0	0	0	0	0	0	90	604.286
		53	9.62	9.97	0.35	4	0	0	0	0	0	0	0	40	268.571
		54	10.6	10.91	0.31	T	T	28	3	1	0	0	0	140000	1.04323e+06					Removed 33 hours post-infection due to severe disease
		55	10.25	10.51	0.26	T	30	4	2	0	0	0	0	15000	130385					Removed 31 hours post-infection due to severe disease
		56	11.81	12.11	0.3	0	0	0	0	0	0	0	0	0	1
9	Tobramycin 4.2mg/mL 20 min	57	10.19	10.48	0.29	2	0	0	0	0	0	0	0	20	157.931	480.262	163447	2.68148	4.77596
		58	11.33	11.61	0.28	T	20	6	0	0	0	0	0	10000	81428.6
		59	10.49	10.76	0.27	73	4	0	0	0	0	0	0	2000	16814.8					Removed 26 hours post-infection due to severe disease
		60	11.18	11.39	0.21	T	T	9	1	0	0	0	0	45000	473571					Removed 27 hours post-infection due to severe disease
		61	10.15	10.44	0.29	0	0	0	0	0	0	0	0	0	1
		62	10.04	10.33	0.29	0	0	0	0	0	0	0	0	0	1
		63	9.76	9.98	0.22	0	0	0	0	0	0	0	0	0	1
		64	10.31	10.6	0.29	266	7	1	0	0	0	0	0	3500	27637.9					Removed 33 hours post-infection due to severe disease
				Mean lung weight (g)	0.308438								LOD	50	374.215

## Sheet: Fig 5c
Figure 5c: UTI Infection model, ESBL E. coli DSA 443													Prism analysis: Col. Stats	DAY 1 URINE			DAY 3 URINE			DAY 3 BLADDER			DAY 3 KIDNEY
DAY 1 URINE			DAY 3 URINE			DAY 3 BLADDER			DAY 3 KIDNEY					vehicle	AA139 5 mg kg-1	Meropenem 40 mg kg-1	vehicle	AA139 5 mg kg-1	Meropenem 40 mg kg-1	vehicle	AA139 5 mg kg-1	Meropenem 40 mg kg-1	vehicle	AA139 5 mg kg-1	Meropenem 40 mg kg-1
vehicle	AA139 5 mg kg-1	Meropenem 40 mg kg-1	vehicle	AA139 5 mg kg-1	Meropenem 40 mg kg-1	vehicle	AA139 5 mg kg-1	Meropenem 40 mg kg-1	vehicle	AA139 5 mg kg-1	Meropenem 40 mg kg-1		Number of values	13	10	10	17	9	11	18	11	12	18	11	12
8	4.99	7.4	8.06	1	1	3.63	3.44	3.02	1	1	2
	4.4	3.29	2.86	1	1	5.76	3.04	3.95	4.06	1	1		Minimum	3.48	4.21	1	1	1	1	2.6	2.95	2.7	1	1	1
7.97	5.68	2.88	8.16	1	1	7.27	3.27	3.07	1	1	2.94		25% Percentile	5.005	4.843	3.188	2.58	1	1	3.593	3.27	3.033	1	1	1
	6.85	6.17		1	1	4.41	2.95	3.6	1	2	2.24		Median	7.41	6.915	6.66	7	1	1	5.91	3.6	3.32	1.195	1	1.4
7.51	7.94	7.2	7.4		1	6.07		2.92	3.72		2.65		75% Percentile	7.955	7.725	7.28	7.83	2.77	1	6.683	3.92	4.108	3.51	1.88	2.205
7.94	7.31	3.51	6.81	2.54	1.7	6.63	4.3	3.41	1	1.88	1		Maximum	9	7.94	8.17	8.16	3	2.82	7.28	4.3	4.51	5.17	2.54	2.94
	4.21		7.51		2.82	6.78	3.6	3.22	2.85	1.69	1.4
		1	8.06	1		7.28	3.95	2.7	3.44	1	1		Mean	6.602	6.39	5.401	5.698	1.616	1.229	5.282	3.615	3.523	2.245	1.41	1.644
7.41	7.68	8.17	7		1	6.65	3.92	4.49	1.39	2.54	1		Std. Deviation	1.729	1.446	2.487	2.683	0.9328	0.5679	1.651	0.4133	0.6174	1.518	0.5416	0.7119
7.74	7.86		7.85	3	1	2.6	3.85	4.16	1	1.4	1.4		Std. Error of Mean	0.4796	0.4572	0.7866	0.6507	0.3109	0.1712	0.3892	0.1246	0.1782	0.3579	0.1633	0.2055
9		7.15	1	1	1	6	3.85	4.51	5.17	1	1
	6.98	7.24	7.81	3	1	7.02	3.6	3.23	5.06	1	2.1		Lower 95% CI of mean	5.557	5.356	3.622	4.318	0.8985	0.8476	4.461	3.338	3.131	1.49	1.046	1.192
5.04			2.3			3.06			1				Upper 95% CI of mean	7.647	7.424	7.18	7.077	2.333	1.611	6.103	3.893	3.916	3	1.774	2.096
4.97			4.74			3.88			2.94
7.01			7.26			5.9			2.78				Sum	85.83	63.9	54.01	96.86	14.54	13.52	95.08	39.77	42.28	40.41	15.51	19.73
4.25			2.3			2.74			1
5.51			6.74			5.92			1
3.48			1			3.48			1

## Sheet: Fig 6
Figure 6: Cross species PK																						Nonlin fit of XY (Prism)								Smooth of XY (Prism)
Time (h)	mouse 2h i.v. infusion				monkey 2h i.v. infusion				minipig 2h i.v. infusion				mouse IP				mouse i.v. bolus						Time (h)	mouse 2h i.v. infusion	monkey 2h i.v. infusion	minipig 2h i.v. infusion	mouse IP	mouse i.v. bolus			Time (h)	mouse 2h i.v. infusion	monkey 2h i.v. infusion	minipig 2h i.v. infusion	mouse IP	mouse i.v. bolus
0.08													6190		3520		14929	10777	13218				0								1.23	4959.81
0.25													6960	5380	5460		11412	5648	8479				0.024024	5596.98	10415.9	6586.25	5535.31	14260.5			2	4294.24
0.5													5370	4790	6580		8766	8378	6289				0.048048	5596.98	10415.9	6586.25	5535.27	13459.4			3	3268.33
1													5200	5250	5230		7144	5151	3777				0.0720721	5596.98	10415.9	6586.25	5535.18	12785.6			4	2063.72
2													4240	4550	4140		5142	2958	3848				0.0960961	5596.98	10415.9	6586.25	5535	12199.6			8	873.21
4													1820	1560	1370		1597	1472	1495				0.12012	5596.98	10415.9	6586.25	5534.71	11680.5			10	-110.396
8													570	472	682		402	388	472				0.144144	5596.98	10415.9	6586.25	5534.3	11214.8			12	-80.0137
24																	48	32	31				0.168168	5596.98	10415.9	6586.25	5533.75	10793.2			0.5		9957.8
1.23	4540	4960	4090																				0.192192	5596.98	10415.9	6586.25	5533.03	10408.7			1		9644.77
2	8160	8010	3870																				0.216216	5596.98	10415.9	6586.25	5532.12	10055.8			2		8564.41
3	3530	3750	1420																				0.24024	5596.98	10415.9	6586.25	5531.01	9730.41			3		6738.15
4	1350	1140	1490																				0.264264	5596.98	10415.9	6586.24	5529.68	9428.98			4		4502.85
8	110	216	178																				0.288288	5596.98	10415.9	6586.24	5528.11	9148.68			8		2195.38
10	88	124	134																				0.312312	5596.98	10415.9	6586.24	5526.28	8887.16			12		743.312
12	72.4	93.8	62.7																				0.336336	5596.98	10415.9	6586.23	5524.18	8642.41			0.5			6324.54
0.5					6780	6540	7630	13500	4830	6298													0.36036	5596.98	10415.8	6586.23	5521.78	8412.73			1			6415.84
1					9000	9340	8480	15900	4846	6780													0.384384	5596.98	10415.8	6586.22	5519.08	8196.67			2			5880.87
2					8610	11100	21300	6780	7751	9612													0.408408	5596.98	10415.8	6586.2	5516.05	7992.93			3			4900.97
3					5390	5440	4440	6120	4097	5081													0.432432	5596.97	10415.8	6586.19	5512.68	7800.43			4			3657.47
4					3590	3930	2240	2830	2849	3107													0.456456	5596.97	10415.7	6586.17	5508.96	7618.2			8			2331.71
8					1270	1290	2720	2460	1514	1236													0.48048	5596.97	10415.7	6586.15	5504.86	7445.36			0.08				5301.55
12							860	802															0.504505	5596.97	10415.6	6586.12	5500.38	7281.18			0.25				5627.04
0.083																							0.528529	5596.96	10415.6	6586.08	5495.5	7124.97			0.5				5477.96
0.25																							0.552553	5596.96	10415.5	6586.03	5490.21	6976.12			1				4751.41
0.5																							0.576577	5596.95	10415.4	6585.98	5484.49	6834.11			2				3632.69
1																							0.600601	5596.94	10415.2	6585.91	5478.33	6698.44			4				2307.09
2																							0.624625	5596.92	10415.1	6585.84	5471.72	6568.67			8				1268.01
4																							0.648649	5596.91	10414.9	6585.74	5464.64	6444.41			0.08					11415.7
6																							0.672673	5596.89	10414.7	6585.64	5457.09	6325.29			0.25					9838.22
12																							0.696697	5596.86	10414.4	6585.51	5449.05	6210.98			0.5					7761.15
																							0.720721	5596.83	10414.1	6585.36	5440.51	6101.18			1					5448.35
																							0.744745	5596.79	10413.7	6585.19	5431.47	5995.62			2					3350.28
																							0.768769	5596.74	10413.2	6585	5421.9	5894.05			4					2027.01
																							0.792793	5596.68	10412.7	6584.78	5411.82	5796.22			8					763.848
																							0.816817	5596.61	10412.2	6584.53	5401.2	5701.93			24					132.755
																							0.840841	5596.53	10411.5	6584.24	5390.03	5610.98
																							0.864865	5596.43	10410.7	6583.91	5378.32	5523.18
																							0.888889	5596.31	10409.8	6583.54	5366.05	5438.38
																							0.912913	5596.17	10408.8	6583.13	5353.22	5356.4
																							0.936937	5596.01	10407.7	6582.67	5339.82	5277.11
																							0.960961	5595.82	10406.4	6582.15	5325.85	5200.37
																							0.984985	5595.6	10405	6581.58	5311.31	5126.05
																							1.00901	5595.34	10403.4	6580.94	5296.19	5054.04
																							1.03303	5595.04	10401.6	6580.23	5280.48	4984.22
																							1.05706	5594.7	10399.6	6579.45	5264.19	4916.5
																							1.08108	5594.3	10397.3	6578.58	5247.32	4850.77
																							1.10511	5593.85	10394.8	6577.63	5229.86	4786.94
																							1.12913	5593.33	10392.1	6576.59	5211.81	4724.94
																							1.15315	5592.74	10389	6575.44	5193.18	4664.67
																							1.17718	5592.07	10385.6	6574.19	5173.97	4606.07
																							1.2012	5591.31	10381.9	6572.82	5154.18	4549.06
																							1.22523	5590.46	10377.9	6571.33	5133.8	4493.58
																							1.24925	5589.49	10373.4	6569.71	5112.86	4439.57
																							1.27327	5588.4	10368.5	6567.95	5091.34	4386.96
																							1.2973	5587.19	10363.2	6566.04	5069.26	4335.7
																							1.32132	5585.82	10357.4	6563.97	5046.61	4285.73
																							1.34535	5584.3	10351	6561.73	5023.41	4237.01
																							1.36937	5582.6	10344.2	6559.32	4999.67	4189.49
																							1.39339	5580.71	10336.7	6556.71	4975.38	4143.12
																							1.41742	5578.61	10328.6	6553.91	4950.57	4097.85
																							1.44144	5576.29	10319.8	6550.9	4925.23	4053.66
																							1.46547	5573.72	10310.4	6547.66	4899.37	4010.5
																							1.48949	5570.88	10300.2	6544.19	4873.01	3968.33
																							1.51351	5567.74	10289.2	6540.47	4846.16	3927.11
																							1.53754	5564.3	10277.4	6536.5	4818.82	3886.82
																							1.56156	5560.51	10264.7	6532.25	4791.01	3847.43
																							1.58559	5556.35	10251	6527.71	4762.73	3808.89
																							1.60961	5551.8	10236.4	6522.87	4734.01	3771.19
																							1.63363	5546.82	10220.8	6517.72	4704.86	3734.3
																							1.65766	5541.38	10204.1	6512.24	4675.27	3698.18
																							1.68168	5535.45	10186.3	6506.41	4645.28	3662.82
																							1.70571	5529	10167.3	6500.23	4614.9	3628.18
																							1.72973	5521.98	10147	6493.67	4584.13	3594.25
																							1.75375	5514.35	10125.5	6486.71	4552.99	3561.01
																							1.77778	5506.09	10102.6	6479.35	4521.49	3528.43
																							1.8018	5497.14	10078.4	6471.56	4489.66	3496.5
																							1.82583	5487.46	10052.6	6463.33	4457.51	3465.18
																							1.84985	5477.01	10025.4	6454.64	4425.04	3434.47
																							1.87387	5465.74	9996.59	6445.47	4392.28	3404.35
																							1.8979	5453.61	9966.17	6435.81	4359.24	3374.8
																							1.92192	5440.55	9934.06	6425.63	4325.94	3345.8
																							1.94595	5426.53	9900.22	6414.93	4292.39	3317.34
																							1.96997	5411.49	9864.6	6403.67	4258.61	3289.39
																							1.99399	5395.38	9827.13	6391.85	4224.61	3261.96
																							2.01802	5378.14	9787.77	6379.44	4190.41	3235.02
																							2.04204	5359.73	9746.47	6366.43	4156.02	3208.56
																							2.06607	5340.07	9703.18	6352.8	4121.47	3182.56
																							2.09009	5319.13	9657.85	6338.52	4086.76	3157.02
																							2.11411	5296.85	9610.44	6323.59	4051.91	3131.92
																							2.13814	5273.17	9560.91	6307.97	4016.93	3107.25
																							2.16216	5248.04	9509.23	6291.67	3981.85	3083
																							2.18619	5221.4	9455.35	6274.64	3946.67	3059.16
																							2.21021	5193.21	9399.24	6256.89	3911.42	3035.71
																							2.23423	5163.41	9340.89	6238.39	3876.09	3012.65
																							2.25826	5131.97	9280.27	6219.13	3840.72	2989.97
																							2.28228	5098.83	9217.35	6199.09	3805.31	2967.65
																							2.30631	5063.95	9152.13	6178.24	3769.88	2945.7
																							2.33033	5027.3	9084.59	6156.59	3734.44	2924.09
																							2.35435	4988.85	9014.74	6134.11	3699	2902.82
																							2.37838	4948.56	8942.57	6110.79	3663.59	2881.89
																							2.4024	4906.41	8868.1	6086.62	3628.2	2861.28
																							2.42643	4862.38	8791.34	6061.58	3592.85	2840.99
																							2.45045	4816.45	8712.3	6035.66	3557.56	2821.01
																							2.47447	4768.63	8631.01	6008.86	3522.33	2801.33
																							2.4985	4718.91	8547.51	5981.16	3487.18	2781.95
																							2.52252	4667.3	8461.82	5952.55	3452.13	2762.86
																							2.54655	4613.81	8374	5923.02	3417.17	2744.04
																							2.57057	4558.47	8284.1	5892.58	3382.32	2725.51
																							2.59459	4501.3	8192.16	5861.21	3347.59	2707.24
																							2.61862	4442.33	8098.26	5828.91	3313	2689.23
																							2.64264	4381.62	8002.45	5795.67	3278.54	2671.49
																							2.66667	4319.22	7904.82	5761.5	3244.24	2653.99
																							2.69069	4255.19	7805.43	5726.4	3210.09	2636.74
																							2.71471	4189.59	7704.38	5690.37	3176.1	2619.74
																							2.73874	4122.5	7601.76	5653.4	3142.3	2602.97
																							2.76276	4054	7497.64	5615.51	3108.67	2586.43
																							2.78679	3984.18	7392.15	5576.7	3075.24	2570.11
																							2.81081	3913.14	7285.36	5536.98	3042	2554.02
																							2.83483	3840.98	7177.39	5496.36	3008.97	2538.14
																							2.85886	3767.8	7068.34	5454.84	2976.14	2522.48
																							2.88288	3693.71	6958.33	5412.44	2943.53	2507.02
																							2.90691	3618.83	6847.46	5369.17	2911.15	2491.77
																							2.93093	3543.28	6735.85	5325.06	2878.99	2476.72
																							2.95495	3467.17	6623.62	5280.1	2847.06	2461.86
																							2.97898	3390.62	6510.87	5234.33	2815.38	2447.19
																							3.003	3313.77	6397.73	5187.77	2783.93	2432.72
																							3.02703	3236.72	6284.3	5140.43	2752.73	2418.42
																							3.05105	3159.6	6170.71	5092.33	2721.78	2404.31
																							3.07508	3082.53	6057.06	5043.5	2691.09	2390.37
																							3.0991	3005.62	5943.46	4993.98	2660.65	2376.61
																							3.12312	2929	5830.04	4943.77	2630.47	2363.02
																							3.14715	2852.77	5716.89	4892.91	2600.56	2349.59
																							3.17117	2777.04	5604.11	4841.44	2570.91	2336.33
																							3.1952	2701.91	5491.82	4789.37	2541.54	2323.23
																							3.21922	2627.48	5380.11	4736.74	2512.43	2310.29
																							3.24324	2553.85	5269.07	4683.59	2483.59	2297.5
																							3.26727	2481.09	5158.79	4629.94	2455.03	2284.86
																							3.29129	2409.3	5049.36	4575.84	2426.75	2272.38
																							3.31532	2338.53	4940.87	4521.3	2398.74	2260.04
																							3.33934	2268.88	4833.39	4466.37	2371.01	2247.84
																							3.36336	2200.39	4727	4411.09	2343.56	2235.79
																							3.38739	2133.12	4621.76	4355.49	2316.39	2223.87
																							3.41141	2067.12	4517.75	4299.6	2289.49	2212.09
																							3.43544	2002.44	4415.01	4243.47	2262.88	2200.45
																							3.45946	1939.11	4313.62	4187.12	2236.55	2188.93
																							3.48348	1877.17	4213.61	4130.6	2210.5	2177.55
																							3.50751	1816.63	4115.04	4073.94	2184.73	2166.29
																							3.53153	1757.53	4017.94	4017.17	2159.25	2155.16
																							3.55556	1699.88	3922.36	3960.34	2134.04	2144.15
																							3.57958	1643.69	3828.32	3903.48	2109.11	2133.27
																							3.6036	1588.97	3735.86	3846.63	2084.45	2122.5
																							3.62763	1535.71	3645.01	3789.81	2060.08	2111.85
																							3.65165	1483.91	3555.77	3733.07	2035.98	2101.31
																							3.67568	1433.57	3468.18	3676.44	2012.16	2090.88
																							3.6997	1384.69	3382.24	3619.94	1988.61	2080.57
																							3.72372	1337.24	3297.97	3563.62	1965.34	2070.37
																							3.74775	1291.21	3215.36	3507.5	1942.34	2060.27
																							3.77177	1246.59	3134.44	3451.62	1919.6	2050.28
																							3.7958	1203.35	3055.18	3396	1897.14	2040.39
																							3.81982	1161.47	2977.6	3340.67	1874.94	2030.61
																							3.84384	1120.93	2901.69	3285.67	1853.01	2020.92
																							3.86787	1081.71	2827.44	3231.01	1831.34	2011.34
																							3.89189	1043.76	2754.84	3176.72	1809.94	2001.85
																							3.91592	1007.08	2683.89	3122.83	1788.79	1992.46
																							3.93994	971.628	2614.56	3069.36	1767.9	1983.16
																							3.96396	937.374	2546.84	3016.33	1747.27	1973.96
																							3.98799	904.29	2480.71	2963.76	1726.89	1964.85
																							4.01201	872.345	2416.16	2911.68	1706.77	1955.83
																							4.03604	841.509	2353.17	2860.1	1686.89	1946.9
																							4.06006	811.75	2291.72	2809.04	1667.26	1938.05
																							4.08408	783.039	2231.77	2758.51	1647.88	1929.29
																							4.10811	755.343	2173.32	2708.54	1628.73	1920.62
																							4.13213	728.634	2116.33	2659.13	1609.83	1912.03
																							4.15616	702.879	2060.79	2610.3	1591.17	1903.52
																							4.18018	678.05	2006.66	2562.06	1572.75	1895.1
																							4.2042	654.117	1953.92	2514.42	1554.55	1886.75
																							4.22823	631.05	1902.54	2467.4	1536.59	1878.49
																							4.25225	608.821	1852.51	2420.99	1518.86	1870.3
																							4.27628	587.402	1803.78	2375.21	1501.36	1862.18
																							4.3003	566.765	1756.33	2330.07	1484.08	1854.15
																							4.32432	546.883	1710.14	2285.56	1467.02	1846.19
																							4.34835	527.731	1665.19	2241.71	1450.18	1838.3
																							4.37237	509.283	1621.43	2198.5	1433.56	1830.48
																							4.3964	491.513	1578.84	2155.94	1417.15	1822.73
																							4.42042	474.398	1537.41	2114.04	1400.95	1815.06
																							4.44444	457.914	1497.09	2072.8	1384.97	1807.45
																							4.46847	442.038	1457.87	2032.21	1369.19	1799.92
																							4.49249	426.747	1419.72	1992.28	1353.61	1792.45
																							4.51652	412.021	1382.6	1953.01	1338.24	1785.04
																							4.54054	397.839	1346.51	1914.4	1323.07	1777.71
																							4.56456	384.18	1311.4	1876.44	1308.09	1770.43
																							4.58859	371.024	1277.26	1839.13	1293.31	1763.22
																							4.61261	358.354	1244.05	1802.48	1278.73	1756.08
																							4.63664	346.15	1211.77	1766.46	1264.33	1748.99
																							4.66066	334.395	1180.37	1731.09	1250.12	1741.97
																							4.68468	323.073	1149.84	1696.36	1236.1	1735.01
																							4.70871	312.166	1120.16	1662.26	1222.26	1728.11
																							4.73273	301.66	1091.29	1628.78	1208.6	1721.26
																							4.75676	291.538	1063.23	1595.93	1195.12	1714.48
																							4.78078	281.786	1035.95	1563.69	1181.82	1707.75
																							4.8048	272.391	1009.42	1532.07	1168.69	1701.08
																							4.82883	263.337	983.628	1501.04	1155.73	1694.47
																							4.85285	254.613	958.552	1470.62	1142.94	1687.91
																							4.87688	246.206	934.171	1440.78	1130.32	1681.4
																							4.9009	238.104	910.467	1411.52	1117.87	1674.95
																							4.92492	230.294	887.419	1382.84	1105.57	1668.55
																							4.94895	222.766	865.011	1354.72	1093.44	1662.2
																							4.97297	215.509	843.222	1327.16	1081.47	1655.91
																							4.997	208.513	822.037	1300.16	1069.65	1649.67
																							5.02102	201.767	801.438	1273.69	1057.99	1643.47
																							5.04505	195.262	781.408	1247.77	1046.48	1637.33
																							5.06907	188.989	761.93	1222.36	1035.12	1631.24
																							5.09309	182.939	742.99	1197.48	1023.91	1625.19
																							5.11712	177.104	724.571	1173.11	1012.85	1619.2
																							5.14114	171.475	706.658	1149.24	1001.92	1613.25
																							5.16517	166.044	689.238	1125.86	991.146	1607.34
																							5.18919	160.805	672.296	1102.97	980.507	1601.49
																							5.21321	155.749	655.817	1080.55	970.007	1595.68
																							5.23724	150.869	639.789	1058.6	959.643	1589.91
																							5.26126	146.16	624.199	1037.11	949.414	1584.19
																							5.28529	141.615	609.033	1016.08	939.318	1578.52
																							5.30931	137.227	594.28	995.482	929.352	1572.88
																							5.33333	132.99	579.927	975.323	919.515	1567.29
																							5.35736	128.9	565.964	955.591	909.806	1561.75
																							5.38138	124.949	552.378	936.277	900.222	1556.24
																							5.40541	121.134	539.159	917.375	890.761	1550.78
																							5.42943	117.45	526.296	898.875	881.423	1545.36
																							5.45345	113.89	513.779	880.769	872.205	1539.98
																							5.47748	110.451	501.597	863.051	863.105	1534.64
																							5.5015	107.129	489.742	845.711	854.122	1529.33
																							5.52553	103.918	478.203	828.743	845.255	1524.07
																							5.54955	100.815	466.972	812.139	836.501	1518.85
																							5.57357	97.8157	456.039	795.892	827.859	1513.66
																							5.5976	94.9166	445.397	779.994	819.327	1508.52
																							5.62162	92.1138	435.035	764.438	810.904	1503.41
																							5.64565	89.4039	424.948	749.217	802.589	1498.34
																							5.66967	86.7835	415.126	734.323	794.379	1493.3
																							5.69369	84.2493	405.561	719.751	786.274	1488.3
																							5.71772	81.7982	396.248	705.492	778.271	1483.34
																							5.74174	79.4272	387.178	691.541	770.37	1478.41
																							5.76577	77.1335	378.344	677.891	762.569	1473.52
																							5.78979	74.9142	369.74	664.535	754.866	1468.66
																							5.81381	72.7668	361.359	651.467	747.26	1463.84
																							5.83784	70.6886	353.194	638.681	739.75	1459.05
																							5.86186	68.6772	345.241	626.17	732.335	1454.29
																							5.88589	66.7302	337.492	613.929	725.012	1449.57
																							5.90991	64.8454	329.941	601.952	717.782	1444.88
																							5.93393	63.0205	322.584	590.232	710.641	1440.22
																							5.95796	61.2535	315.414	578.765	703.59	1435.6
																							5.98198	59.5423	308.427	567.544	696.627	1431
																							6.00601	57.885	301.617	556.565	689.75	1426.44
																							6.03003	56.2797	294.98	545.821	682.959	1421.91
																							6.05405	54.7246	288.51	535.308	676.252	1417.41
																							6.07808	53.218	282.202	525.021	669.628	1412.94
																							6.1021	51.7582	276.053	514.954	663.085	1408.5
																							6.12613	50.3435	270.058	505.102	656.624	1404.09
																							6.15015	48.9725	264.212	495.461	650.242	1399.71
																							6.17417	47.6436	258.512	486.026	643.938	1395.36
																							6.1982	46.3555	252.953	476.792	637.712	1391.04
																							6.22222	45.1067	247.531	467.755	631.562	1386.75
																							6.24625	43.8958	242.243	458.91	625.487	1382.49
																							6.27027	42.7217	237.085	450.253	619.486	1378.25
																							6.29429	41.5831	232.054	441.78	613.558	1374.04
																							6.31832	40.4787	227.145	433.487	607.702	1369.86
																							6.34234	39.4076	222.356	425.369	601.917	1365.71
																							6.36637	38.3684	217.684	417.423	596.202	1361.58
																							6.39039	37.3602	213.125	409.644	590.557	1357.48
																							6.41441	36.382	208.675	402.03	584.979	1353.41
																							6.43844	35.4328	204.333	394.575	579.468	1349.36
																							6.46246	34.5115	200.096	387.278	574.024	1345.34
																							6.48649	33.6174	195.959	380.133	568.644	1341.35
																							6.51051	32.7494	191.922	373.138	563.329	1337.38
																							6.53453	31.9069	187.98	366.289	558.078	1333.43
																							6.55856	31.0888	184.132	359.583	552.889	1329.51
																							6.58258	30.2945	180.375	353.017	547.762	1325.62
																							6.60661	29.5232	176.707	346.587	542.695	1321.75
																							6.63063	28.774	173.125	340.291	537.689	1317.9
																							6.65465	28.0465	169.626	334.125	532.741	1314.08
																							6.67868	27.3397	166.21	328.087	527.852	1310.28
																							6.7027	26.6531	162.873	322.173	523.021	1306.51
																							6.72673	25.986	159.614	316.381	518.246	1302.76
																							6.75075	25.3379	156.43	310.709	513.527	1299.03
																							6.77477	24.708	153.32	305.152	508.863	1295.32
																							6.7988	24.0959	150.282	299.71	504.254	1291.64
																							6.82282	23.501	147.313	294.378	499.698	1287.98
																							6.84685	22.9227	144.412	289.156	495.196	1284.34
																							6.87087	22.3606	141.577	284.039	490.745	1280.72
																							6.89489	21.814	138.807	279.027	486.346	1277.13
																							6.91892	21.2826	136.1	274.116	481.998	1273.56
																							6.94294	20.7659	133.454	269.305	477.7	1270.01
																							6.96697	20.2634	130.867	264.59	473.451	1266.48
																							6.99099	19.7747	128.339	259.971	469.251	1262.97
																							7.01502	19.2993	125.868	255.445	465.099	1259.48
																							7.03904	18.8369	123.451	251.009	460.994	1256.01
																							7.06306	18.3871	121.089	246.662	456.937	1252.56
																							7.08709	17.9494	118.779	242.402	452.925	1249.14
																							7.11111	17.5236	116.52	238.226	448.959	1245.73
																							7.13514	17.1092	114.311	234.134	445.038	1242.34
																							7.15916	16.7059	112.15	230.123	441.161	1238.98
																							7.18318	16.3134	110.038	226.191	437.328	1235.63
																							7.20721	15.9314	107.971	222.337	433.538	1232.3
																							7.23123	15.5595	105.949	218.559	429.79	1228.99
																							7.25526	15.1975	103.972	214.855	426.084	1225.7
																							7.27928	14.845	102.037	211.223	422.42	1222.43
																							7.3033	14.5018	100.144	207.663	418.797	1219.18
																							7.32733	14.1676	98.2924	204.172	415.214	1215.95
																							7.35135	13.8421	96.4802	200.749	411.671	1212.73
																							7.37538	13.5251	94.7069	197.393	408.167	1209.53
																							7.3994	13.2164	92.9715	194.102	404.702	1206.36
																							7.42342	12.9156	91.2731	190.874	401.275	1203.19
																							7.44745	12.6227	89.6108	187.709	397.885	1200.05
																							7.47147	12.3372	87.9837	184.604	394.533	1196.93
																							7.4955	12.0591	86.391	181.56	391.218	1193.82
																							7.51952	11.7881	84.8318	178.573	387.939	1190.73
																							7.54354	11.5241	83.3054	175.644	384.696	1187.65
																							7.56757	11.2667	81.811	172.77	381.487	1184.6
																							7.59159	11.0159	80.3478	169.951	378.314	1181.56
																							7.61562	10.7714	78.915	167.186	375.175	1178.53
																							7.63964	10.533	77.512	164.473	372.071	1175.53
																							7.66366	10.3007	76.1381	161.811	368.999	1172.54
																							7.68769	10.0741	74.7925	159.199	365.961	1169.56
																							7.71171	9.85327	73.4746	156.637	362.955	1166.6
																							7.73574	9.6379	72.1838	154.122	359.982	1163.66
																							7.75976	9.42787	70.9194	151.655	357.04	1160.74
																							7.78378	9.22304	69.6808	149.233	354.13	1157.83
																							7.80781	9.02326	68.4674	146.857	351.25	1154.93
																							7.83183	8.8284	67.2786	144.525	348.402	1152.05
																							7.85586	8.63832	66.1139	142.236	345.583	1149.19
																							7.87988	8.45288	64.9727	139.989	342.794	1146.34
																							7.9039	8.27197	63.8544	137.783	340.035	1143.51
																							7.92793	8.09545	62.7586	135.619	337.305	1140.69
																							7.95195	7.92321	61.6847	133.494	334.603	1137.89
																							7.97598	7.75514	60.6323	131.407	331.93	1135.1
																							8	7.59111	59.6007	129.359	329.284	1132.33
																							8.02402	7.43103	58.5897			1129.57
																							8.04805	7.27478	57.5986			1126.82
																							8.07207	7.12226	56.6271			1124.09
																							8.0961	6.97338	55.6747			1121.37
																							8.12012	6.82803	54.741			1118.67
																							8.14414	6.68613	53.8256			1115.98
																							8.16817	6.54757	52.928			1113.31
																							8.19219	6.41228	52.0479			1110.65
																							8.21622	6.28016	51.1848			1108
																							8.24024	6.15114	50.3385			1105.37
																							8.26426	6.02513	49.5085			1102.75
																							8.28829	5.90205	48.6944			1100.14
																							8.31231	5.78183	47.896			1097.55
																							8.33634	5.66439	47.1129			1094.97
																							8.36036	5.54966	46.3447			1092.4
																							8.38438	5.43757	45.5911			1089.85
																							8.40841	5.32806	44.8518			1087.3
																							8.43243	5.22105	44.1266			1084.77
																							8.45646	5.11649	43.415			1082.26
																							8.48048	5.0143	42.7168			1079.75
																							8.5045	4.91444	42.0317			1077.26
																							8.52853	4.81683	41.3595			1074.78
																							8.55255	4.72143	40.6998			1072.32
																							8.57658	4.62817	40.0524			1069.86
																							8.6006	4.53701	39.417			1067.42
																							8.62462	4.44789	38.7934			1064.99
																							8.64865	4.36076	38.1814			1062.57
																							8.67267	4.27558	37.5806			1060.16
																							8.6967	4.19228	36.9908			1057.77
																							8.72072	4.11082	36.4119			1055.38
																							8.74474	4.03117	35.8435			1053.01
																							8.76877	3.95327	35.2855			1050.65
																							8.79279	3.87708	34.7377			1048.3
																							8.81682	3.80256	34.1998			1045.96
																							8.84084	3.72967	33.6716			1043.63
																							8.86486	3.65837	33.153			1041.32
																							8.88889	3.58862	32.6437			1039.01
																							8.91291	3.52038	32.1435			1036.72
																							8.93694	3.45361	31.6523			1034.43
																							8.96096	3.38829	31.1698			1032.16
																							8.98498	3.32437	30.696			1029.9
																							9.00901	3.26182	30.2306			1027.65
																							9.03303	3.20061	29.7734			1025.41
																							9.05706	3.1407	29.3243			1023.18
																							9.08108	3.08207	28.8831			1020.96
																							9.10511	3.02468	28.4497			1018.75
																							9.12913	2.96851	28.0239			1016.55
																							9.15315	2.91353	27.6055			1014.36
																							9.17718	2.8597	27.1945			1012.18
																							9.2012	2.807	26.7906			1010.01
																							9.22523	2.75541	26.3937			1007.85
																							9.24925	2.7049	26.0037			1005.7
																							9.27327	2.65544	25.6204			1003.56
																							9.2973	2.60701	25.2437			1001.44
																							9.32132	2.55958	24.8735			999.315
																							9.34535	2.51313	24.5097			997.205
																							9.36937	2.46764	24.152			995.104
																							9.39339	2.42309	23.8005			993.013
																							9.41742	2.37946	23.455			990.932
																							9.44144	2.33671	23.1153			988.859
																							9.46547	2.29484	22.7814			986.796
																							9.48949	2.25383	22.4531			984.742
																							9.51351	2.21364	22.1304			982.697
																							9.53754	2.17428	21.813			980.662
																							9.56156	2.1357	21.501			978.635
																							9.58559	2.09791	21.1943			976.617
																							9.60961	2.06088	20.8926			974.609
																							9.63363	2.02459	20.596			972.609
																							9.65766	1.98903	20.3043			970.618
																							9.68168	1.95417	20.0174			968.635
																							9.70571	1.92002	19.7352			966.662
																							9.72973	1.88654	19.4578			964.697
																							9.75375	1.85372	19.1848			962.74
																							9.77778	1.82156	18.9164			960.792
																							9.8018	1.79003	18.6523			958.853
																							9.82583	1.75912	18.3926			956.922
																							9.84985	1.72881	18.1371			954.999
																							9.87387	1.69911	17.8858			953.084
																							9.8979	1.66998	17.6385			951.178
																							9.92192	1.64142	17.3952			949.28
																							9.94595	1.61341	17.1559			947.39
																							9.96997	1.58595	16.9204			945.508
																							9.99399	1.55902	16.6887			943.634
																							10.018	1.53261	16.4607			941.768
																							10.042	1.50671	16.2363			939.91
																							10.0661	1.48131	16.0155			938.059
																							10.0901	1.4564	15.7983			936.217
																							10.1141	1.43196	15.5844			934.382
																							10.1381	1.40799	15.374			932.555
																							10.1622	1.38447	15.1669			930.736
																							10.1862	1.3614	14.9631			928.924
																							10.2102	1.33877	14.7625			927.12
																							10.2342	1.31657	14.565			925.324
																							10.2583	1.29478	14.3706			923.534
																							10.2823	1.27341	14.1792			921.753
																							10.3063	1.25244	13.9909			919.978
																							10.3303	1.23186	13.8054			918.211
																							10.3544	1.21166	13.6228			916.451
																							10.3784	1.19184	13.4431			914.699
																							10.4024	1.17239	13.2661			912.953
																							10.4264	1.1533	13.0919			911.215
																							10.4505	1.13457	12.9203			909.484
																							10.4745	1.11618	12.7514			907.76
																							10.4985	1.09813	12.5851			906.042
																							10.5225	1.08041	12.4213			904.332
																							10.5465	1.06302	12.26			902.629
																							10.5706	1.04595	12.1011			900.933
																							10.5946	1.02918	11.9447			899.243
																							10.6186	1.01273	11.7906			897.56
																							10.6426	0.996571	11.6388			895.884
																							10.6667	0.980708	11.4894			894.215
																							10.6907	0.965132	11.3422			892.552
																							10.7147	0.949837	11.1972			890.896
																							10.7387	0.934818	11.0543			889.247
																							10.7628	0.920069	10.9136			887.604
																							10.7868	0.905585	10.775			885.968
																							10.8108	0.891361	10.6385			884.338
																							10.8348	0.87739	10.5039			882.714
																							10.8589	0.863669	10.3714			881.097
																							10.8829	0.850192	10.2409			879.486
																							10.9069	0.836955	10.1122			877.882
																							10.9309	0.823951	9.98545			876.283
																							10.955	0.811178	9.86056			874.691
																							10.979	0.79863	9.7375			873.106
																							11.003	0.786303	9.61623			871.526
																							11.027	0.774193	9.49673			869.953
																							11.0511	0.762294	9.37897			868.385
																							11.0751	0.750604	9.26293			866.824
																							11.0991	0.739118	9.14856			865.269
																							11.1231	0.727831	9.03585			863.719
																							11.1471	0.716741	8.92476			862.176
																							11.1712	0.705844	8.81527			860.638
																							11.1952	0.695134	8.70736			859.107
																							11.2192	0.68461	8.60099			857.581
																							11.2432	0.674267	8.49614			856.061
																							11.2673	0.664102	8.39279			854.547
																							11.2913	0.654111	8.29092			853.038
																							11.3153	0.644291	8.19049			851.535
																							11.3393	0.634639	8.09148			850.038
																							11.3634	0.625151	7.99388			848.547
																							11.3874	0.615825	7.89766			847.061
																							11.4114	0.606658	7.80279			845.581
																							11.4354	0.597645	7.70926			844.106
																							11.4595	0.588785	7.61704			842.637
																							11.4835	0.580075	7.52611			841.173
																							11.5075	0.571511	7.43645			839.715
																							11.5315	0.563091	7.34805			838.262
																							11.5556	0.554812	7.26088			836.814
																							11.5796	0.546671	7.17491			835.372
																							11.6036	0.538667	7.09014			833.935
																							11.6276	0.530796	7.00654			832.504
																							11.6517	0.523056	6.9241			831.077
																							11.6757	0.515444	6.84279			829.656
																							11.6997	0.507959	6.76261			828.24
																							11.7237	0.500597	6.68352			826.83
																							11.7477	0.493356	6.60551			825.424
																							11.7718	0.486235	6.52858			824.024
																							11.7958	0.479231	6.45269			822.629
																							11.8198	0.472341	6.37783			821.238
																							11.8438	0.465565	6.30399			819.853
																							11.8679	0.458898	6.23116			818.473
																							11.8919	0.452341	6.15931			817.098
																							11.9159	0.44589	6.08843			815.727
																							11.9399	0.439544	6.0185			814.362
																							11.964	0.433301	5.94952			813.002
																							11.988	0.427158	5.88146			811.646
																							12.012					810.295
																							12.036					808.949
																							12.0601					807.608
																							12.0841					806.272
																							12.1081					804.94
																							12.1321					803.613
																							12.1562					802.291
																							12.1802					800.973
																							12.2042					799.66
																							12.2282					798.352
																							12.2523					797.048
																							12.2763					795.749
																							12.3003					794.455
																							12.3243					793.164
																							12.3483					791.879
																							12.3724					790.598
																							12.3964					789.321
																							12.4204					788.048
																							12.4444					786.78
																							12.4685					785.517
																							12.4925					784.258
																							12.5165					783.003
																							12.5405					781.752
																							12.5646					780.506
																							12.5886					779.264
																							12.6126					778.026
																							12.6366					776.792
																							12.6607					775.563
																							12.6847					774.338
																							12.7087					773.116
																							12.7327					771.899
																							12.7568					770.687
																							12.7808					769.478
																							12.8048					768.273
																							12.8288					767.072
																							12.8529					765.876
																							12.8769					764.683
																							12.9009					763.494
																							12.9249					762.309
																							12.9489					761.129
																							12.973					759.952
																							12.997					758.779
																							13.021					757.61
																							13.045					756.444
																							13.0691					755.283
																							13.0931					754.125
																							13.1171					752.972
																							13.1411					751.821
																							13.1652					750.675
																							13.1892					749.533
																							13.2132					748.394
																							13.2372					747.259
																							13.2613					746.127
																							13.2853					745
																							13.3093					743.876
																							13.3333					742.755
																							13.3574					741.638
																							13.3814					740.525
																							13.4054					739.415
																							13.4294					738.309
																							13.4535					737.207
																							13.4775					736.108
																							13.5015					735.012
																							13.5255					733.92
																							13.5495					732.832
																							13.5736					731.747
																							13.5976					730.665
																							13.6216					729.587
																							13.6456					728.512
																							13.6697					727.44
																							13.6937					726.372
																							13.7177					725.308
																							13.7417					724.246
																							13.7658					723.188
																							13.7898					722.134
																							13.8138					721.082
																							13.8378					720.034
																							13.8619					718.989
																							13.8859					717.948
																							13.9099					716.909
																							13.9339					715.874
																							13.958					714.842
																							13.982					713.813
																							14.006					712.788
																							14.03					711.765
																							14.0541					710.746
																							14.0781					709.73
																							14.1021					708.716
																							14.1261					707.706
																							14.1502					706.7
																							14.1742					705.696
																							14.1982					704.695
																							14.2222					703.697
																							14.2462					702.702
																							14.2703					701.711
																							14.2943					700.722
																							14.3183					699.736
																							14.3423					698.753
																							14.3664					697.774
																							14.3904					696.797
																							14.4144					695.823
																							14.4384					694.852
																							14.4625					693.884
																							14.4865					692.919
																							14.5105					691.956
																							14.5345					690.997
																							14.5586					690.04
																							14.5826					689.086
																							14.6066					688.135
																							14.6306					687.187
																							14.6547					686.242
																							14.6787					685.299
																							14.7027					684.359
																							14.7267					683.422
																							14.7508					682.488
																							14.7748					681.556
																							14.7988					680.628
																							14.8228					679.701
																							14.8468					678.778
																							14.8709					677.857
																							14.8949					676.939
																							14.9189					676.024
																							14.9429					675.111
																							14.967					674.201
																							14.991					673.293
																							15.015					672.388
																							15.039					671.486
																							15.0631					670.586
																							15.0871					669.689
																							15.1111					668.795
																							15.1351					667.903
																							15.1592					667.013
																							15.1832					666.127
																							15.2072					665.242
																							15.2312					664.36
																							15.2553					663.481
																							15.2793					662.604
																							15.3033					661.73
																							15.3273					660.858
																							15.3514					659.988
																							15.3754					659.121
																							15.3994					658.257
																							15.4234					657.395
																							15.4474					656.535
																							15.4715					655.678
																							15.4955					654.823
																							15.5195					653.97
																							15.5435					653.12
																							15.5676					652.272
																							15.5916					651.427
																							15.6156					650.584
																							15.6396					649.743
																							15.6637					648.905
																							15.6877					648.069
																							15.7117					647.235
																							15.7357					646.403
																							15.7598					645.574
																							15.7838					644.747
																							15.8078					643.923
																							15.8318					643.1
																							15.8559					642.28
																							15.8799					641.462
																							15.9039					640.647
																							15.9279					639.833
																							15.952					639.022
																							15.976					638.213
																							16					637.406
																							16.024					636.601
																							16.048					635.799
																							16.0721					634.999
																							16.0961					634.2
																							16.1201					633.404
																							16.1441					632.611
																							16.1682					631.819
																							16.1922					631.029
																							16.2162					630.242
																							16.2402					629.456
																							16.2643					628.673
																							16.2883					627.892
																							16.3123					627.113
																							16.3363					626.336
																							16.3604					625.561
																							16.3844					624.788
																							16.4084					624.017
																							16.4324					623.248
																							16.4565					622.481
																							16.4805					621.716
																							16.5045					620.953
																							16.5285					620.192
																							16.5526					619.434
																							16.5766					618.677
																							16.6006					617.922
																							16.6246					617.169
																							16.6486					616.418
																							16.6727					615.669
																							16.6967					614.922
																							16.7207					614.177
																							16.7447					613.434
																							16.7688					612.693
																							16.7928					611.954
																							16.8168					611.216
																							16.8408					610.481
																							16.8649					609.747
																							16.8889					609.015
																							16.9129					608.286
																							16.9369					607.558
																							16.961					606.832
																							16.985					606.107
																							17.009					605.385
																							17.033					604.665
																							17.0571					603.946
																							17.0811					603.229
																							17.1051					602.514
																							17.1291					601.801
																							17.1532					601.089
																							17.1772					600.38
																							17.2012					599.672
																							17.2252					598.966
																							17.2492					598.262
																							17.2733					597.559
																							17.2973					596.858
																							17.3213					596.159
																							17.3453					595.462
																							17.3694					594.767
																							17.3934					594.073
																							17.4174					593.381
																							17.4414					592.691
																							17.4655					592.002
																							17.4895					591.316
																							17.5135					590.63
																							17.5375					589.947
																							17.5616					589.265
																							17.5856					588.585
																							17.6096					587.907
																							17.6336					587.23
																							17.6577					586.555
																							17.6817					585.882
																							17.7057					585.21
																							17.7297					584.54
																							17.7538					583.872
																							17.7778					583.205
																							17.8018					582.54
																							17.8258					581.876
																							17.8498					581.214
																							17.8739					580.554
																							17.8979					579.895
																							17.9219					579.238
																							17.9459					578.583
																							17.97					577.929
																							17.994					577.277
																							18.018					576.626
																							18.042					575.977
																							18.0661					575.329
																							18.0901					574.683
																							18.1141					574.039
																							18.1381					573.396
																							18.1622					572.754
																							18.1862					572.114
																							18.2102					571.476
																							18.2342					570.839
																							18.2583					570.204
																							18.2823					569.57
																							18.3063					568.938
																							18.3303					568.307
																							18.3544					567.678
																							18.3784					567.05
																							18.4024					566.424
																							18.4264					565.799
																							18.4505					565.176
																							18.4745					564.554
																							18.4985					563.933
																							18.5225					563.314
																							18.5465					562.697
																							18.5706					562.081
																							18.5946					561.466
																							18.6186					560.853
																							18.6426					560.241
																							18.6667					559.631
																							18.6907					559.022
																							18.7147					558.415
																							18.7387					557.809
																							18.7628					557.204
																							18.7868					556.601
																							18.8108					555.999
																							18.8348					555.399
																							18.8589					554.8
																							18.8829					554.202
																							18.9069					553.606
																							18.9309					553.011
																							18.955					552.417
																							18.979					551.825
																							19.003					551.234
																							19.027					550.645
																							19.0511					550.057
																							19.0751					549.47
																							19.0991					548.884
																							19.1231					548.3
																							19.1471					547.718
																							19.1712					547.136
																							19.1952					546.556
																							19.2192					545.977
																							19.2432					545.4
																							19.2673					544.824
																							19.2913					544.249
																							19.3153					543.675
																							19.3393					543.103
																							19.3634					542.532
																							19.3874					541.962
																							19.4114					541.394
																							19.4354					540.827
																							19.4595					540.261
																							19.4835					539.696
																							19.5075					539.133
																							19.5315					538.571
																							19.5556					538.01
																							19.5796					537.45
																							19.6036					536.892
																							19.6276					536.335
																							19.6517					535.779
																							19.6757					535.224
																							19.6997					534.671
																							19.7237					534.119
																							19.7477					533.568
																							19.7718					533.018
																							19.7958					532.47
																							19.8198					531.922
																							19.8438					531.376
																							19.8679					530.831
																							19.8919					530.288
																							19.9159					529.745
																							19.9399					529.204
																							19.964					528.664
																							19.988					528.125
																							20.012					527.587
																							20.036					527.05
																							20.0601					526.515
																							20.0841					525.98
																							20.1081					525.447
																							20.1321					524.915
																							20.1562					524.385
																							20.1802					523.855
																							20.2042					523.326
																							20.2282					522.799
																							20.2523					522.273
																							20.2763					521.748
																							20.3003					521.224
																							20.3243					520.701
																							20.3483					520.179
																							20.3724					519.659
																							20.3964					519.139
																							20.4204					518.621
																							20.4444					518.103
																							20.4685					517.587
																							20.4925					517.072
																							20.5165					516.558
																							20.5405					516.045
																							20.5646					515.534
																							20.5886					515.023
																							20.6126					514.513
																							20.6366					514.005
																							20.6607					513.497
																							20.6847					512.991
																							20.7087					512.486
																							20.7327					511.981
																							20.7568					511.478
																							20.7808					510.976
																							20.8048					510.475
																							20.8288					509.975
																							20.8529					509.476
																							20.8769					508.978
																							20.9009					508.481
																							20.9249					507.985
																							20.9489					507.49
																							20.973					506.997
																							20.997					506.504
																							21.021					506.012
																							21.045					505.521
																							21.0691					505.032
																							21.0931					504.543
																							21.1171					504.055
																							21.1411					503.569
																							21.1652					503.083
																							21.1892					502.599
																							21.2132					502.115
																							21.2372					501.632
																							21.2613					501.151
																							21.2853					500.67
																							21.3093					500.19
																							21.3333					499.712
																							21.3574					499.234
																							21.3814					498.757
																							21.4054					498.281
																							21.4294					497.807
																							21.4535					497.333
																							21.4775					496.86
																							21.5015					496.388
																							21.5255					495.917
																							21.5495					495.447
																							21.5736					494.978
																							21.5976					494.51
																							21.6216					494.043
																							21.6456					493.577
																							21.6697					493.111
																							21.6937					492.647
																							21.7177					492.184
																							21.7417					491.721
																							21.7658					491.26
																							21.7898					490.799
																							21.8138					490.34
																							21.8378					489.881
																							21.8619					489.423
																							21.8859					488.966
																							21.9099					488.51
																							21.9339					488.055
																							21.958					487.601
																							21.982					487.148
																							22.006					486.695
																							22.03					486.244
																							22.0541					485.793
																							22.0781					485.344
																							22.1021					484.895
																							22.1261					484.447
																							22.1502					484
																							22.1742					483.554
																							22.1982					483.109
																							22.2222					482.664
																							22.2462					482.221
																							22.2703					481.778
																							22.2943					481.337
																							22.3183					480.896
																							22.3423					480.456
																							22.3664					480.016
																							22.3904					479.578
																							22.4144					479.141
																							22.4384					478.704
																							22.4625					478.268
																							22.4865					477.834
																							22.5105					477.4
																							22.5345					476.966
																							22.5586					476.534
																							22.5826					476.102
																							22.6066					475.672
																							22.6306					475.242
																							22.6547					474.813
																							22.6787					474.385
																							22.7027					473.957
																							22.7267					473.531
																							22.7508					473.105
																							22.7748					472.68
																							22.7988					472.256
																							22.8228					471.833
																							22.8468					471.411
																							22.8709					470.989
																							22.8949					470.568
																							22.9189					470.148
																							22.9429					469.729
																							22.967					469.31
																							22.991					468.893
																							23.015					468.476
																							23.039					468.06
																							23.0631					467.645
																							23.0871					467.23
																							23.1111					466.817
																							23.1351					466.404
																							23.1592					465.992
																							23.1832					465.58
																							23.2072					465.17
																							23.2312					464.76
																							23.2553					464.351
																							23.2793					463.943
																							23.3033					463.535
																							23.3273					463.129
																							23.3514					462.723
																							23.3754					462.318
																							23.3994					461.913
																							23.4234					461.51
																							23.4474					461.107
																							23.4715					460.704
																							23.4955					460.303
																							23.5195					459.902
																							23.5435					459.503
																							23.5676					459.103
																							23.5916					458.705
																							23.6156					458.307
																							23.6396					457.91
																							23.6637					457.514
																							23.6877					457.119
																							23.7117					456.724
																							23.7357					456.33
																							23.7598					455.937
																							23.7838					455.544
																							23.8078					455.152
																							23.8318					454.761
																							23.8559					454.371
																							23.8799					453.981
																							23.9039					453.592
																							23.9279					453.204
																							23.952					452.817
																							23.976					452.43
																							24					452.044

## Sheet: Table 2
Table 1: MIC, CC50, HC10
	E. coli																				K. pneumoniae																HEK293			HepG2			HK2			Heamolysis
	ATCC 25922																				ATCC BAA-2146																ATCC CRL-1573			ATCC HB-8065			ATCC CRL-2190			human red blood cells - erythrocytes
	FDA control																				NDM-1																Human embryonic kidney cells			liver hepatocellular carcinoma			Human kidney proximal tubule cell line			red cross donated blood
	CAMHB, NBS Corning 3641 - MIC [ug/mL]																				CAMHB, NBS Corning 3641 - MIC [ug/mL]																10% FBS; CC50 ug/mL			10% FBS; CC50 ug/mL			1% FBS; CC50 ug/mL			HC10 ug/mL
Peptide																			Mode	Mean															Mode	Mean			Mean			Mean			Mean			Mean
Arenicin-3	1	1	0.5	2	1	1	1	0.5	0.25	0.25	0.5	0.5	0.25	0.5	0.5	0.25	1	0.25	1	0.680556	8	8	2	4	2	2	2	2	2	2	4	4	4	4	2	3.14286	> 300	241.55	270.775	>300	>300	>300	>261	78	169.5	>300	107.15	203.575
AA139	0.03	0.06	0.06	0.06	0.5	0.5	0.125	0.125	0.25	0.06	0.25	0.25	0.063	0.25	0.125	0.25	0.125	0.125	0.125	0.1835	1	1	1	2	1	1	0.5	0.5	0.5	0.25	0.5	0.5	1	1	1	0.839286	> 300	>300	>300	>300	>300	>300	>255	>255	>250	>300	>300	>300
NZ17125	0.06	0.125	0.125	0.125															0.125	0.125	2	2	0.5	2	2	1									2	1.58333	>300	200.45	250.225	>300	298.54	299.27	141	78	109.5	240.44	121.06	180.75
NZ17126	0.125	0.125	0.125	0.125															0.125	0.125	1	1	1	2	1	1									1	1.16667	>300	>300	>300	>300	>300	>300	>254	>254	>250	>300	164.82	232.41
NZ17143	0.125	0.25	0.25	0.25	0.5	0.5	0.5	0.5	1	0.25	0.5	0.25	0.25	0.5			0.25	0.5	0.25	0.40625	2	4	2	8	4	4	4	4	2	2	2	4			4	3.66667	>300	>300	>300	>300	>300	>300	>253	>253	>250	>300	>300	>300
NZ17160	0.25	0.5	0.125	0.125															0.125	0.21875	1	4	2	2	2	1									2	2.16667	>300	>300	>300	>300	>300	>300	>257	>257	>250	>300	>300	>300
NZ17211	0.5	1	0.25	0.5	0.5	0.5					2	1	0.5	0.5			0.5	0.5	0.5	0.6875	4	4	8	8	8	8			8	8	8	4			8	7.2	>300	>300	>300	>300	>300	>300	>255	>255	>250	>300	>300	>300
NZ17224	0.03	0.06	0.06	0.06															0.06	0.06	0.5	1	0.5	0.5	1	0.5									0.5	0.666667	>300	>300	>300	>300	>300	>300	>255	>255	>250	>300	>300	>300
NZ17228	0.125	0.25	0.125	0.25															0.125	0.1875	0.5	0.5	1	0.5	1	1									0.5	0.75	>300	>300	>300	>300	>300	>300	>255	>255	>250	>300	>300	>300
NZ17230	0.25	0.25	0.06	0.125	0.25	0.25					0.25	0.25	0.063	0.125			0.125	0.125	0.25	0.176917	1	1	0.5	0.5	1	1			0.5	1	0.5	0.5			1	0.75	>300	146.22	223.11	>300	>300	>300	>258	>258	>250	>300	>300	>300

## Sheet: Table 3_Supp Fig 6
Table 2 and Supp Table 6: MIC90 data
Data set: MIC panel, Worldwide isolates 2011-2013																							Data set: MIC panel, US isolates 2010-2012
Study report: IHMA_2242_AA139_Report_Draft_External_VO1_SHAWSER.pdf (contains summary MICx values and ranges)																							Study report: Eurofins_111014-120243 profiling final report_1.8.2013.pdf
Individual MIC values: IHMA_2242_MICdata.pdf																							Note: NZ17139 = AA139
Manuscript: Table 2 (bottom); Supp Table 6 (bottom)																							Manuscript: Table 2 (top); Supp Fig 6; Supp Table 6 (top)
	MIC frequency distributions for AA139 and comparators against K. pneumoniae (n = 114)																			57	103			Organism	Total n	NZ17000 (arenicin-3)		NZ17125		NZ17126		NZ17139 (AA139)		NZ17143		NZ17160		NZ17211		NZ17224		NZ17228		NZ17230
	Drug	N	≤0.015	0.03	0.06	0.125	0.25	0.5	1	2	4	8	16	>16	32	>32	64	128	>128	MIC50	MIC90					Range	MIC90	Range	MIC90	Range	MIC90	Range	MIC90	Range	MIC90	Range	MIC90	Range	MIC90	Range	MIC90	Range	MIC90	Range	MIC90
	AA139	114	0	0	0	0	0	3	32	48	30	1	0	0	0	0	0	0	0	2	4			E. coli	55	0.12-1	0.5	1-16	8	0.25-4	2	0.12-2	1	0.25-4	0.5	0.25-4	1	0.5-4	1	0.12-2	1	0.12-4	0.5	0.25-2	1
	Ceftazidime	114	0	0	1	30	16	8	4	1	1	3	6	0	7	37	0	0	0	1	>32			K. pneumoniae	79	0.5-16	8	4-16	16	1-8	8	0.25-8	4	1-32	32	2-16	8	2-64	16	1-8	4	0.5-8	4	0.5-16	8
	Gentamicin	114	0	0	0	0	24	40	11	3	0	2	2	0	5	27	0	0	0	0.5	>32			P. aeruginosa	78	0.5-2	2	0.12-128	8	≤0.06-32	4	≤0.06-32	8	1-32	16	≤0.06-32	8	2-32	16	≤0.06-128	8	≤0.06-64	4	≤0.06-64	4
	Levofloxacin	114	0	2	38	16	4	5	9	2	3	4	8	0	11	12	0	0	0	0.25	>32			A. baumannii	119	0.12-4	1	2-16	8	0.5-8	4	0.12-2	2	1-64	32	0.5-8	4	1-64	8	0.5-4	4	0.12-4	2	0.25-4	2
	Meropenem	114	2	73	15	1	0	0	0	2	2	2	3	14	0	0	0	0	0	0.03	>16
	Pip/Taz	114	0	0	0	0	0	1	0	34	28	9	5	0	3	0	3	5	26	4	>128		CID	Organism											Ceftaz				Cipro				Colistin				Genta
	Polymyxin B	114	0	85	22	5	1	0	0	0	1	0	0	0	0	0	0	0	0	0.03	0.06				Arenicin-3	NZ17211	NZ17143	NZ17125	NZ17126	NZ17139	NZ17160	NZ17224	NZ17228	NZ17230	Rep 1		Rep 2		Rep 1		Rep 2		Rep 1		Rep 2		Rep 1		Rep 2
																									MIC	MIC	MIC	MIC	MIC	MIC	MIC	MIC	MIC	MIC	MIC	CLSI	MIC	CLSI	MIC	CLSI	MIC	CLSI	MIC	CLSI	MIC	CLSI	MIC	CLSI	MIC
	MIC frequency distributions for AA139 and comparators against E. coli (n = 112)																			56	101		1919446	Acinetobacter baumannii	0.5	2	1	4	1	0.5	0.5	1	0.5	0.5	4	S	4	S	0.5	S	0.5	S	2	S	1	S	>32	R	>32
	Drug	N	≤0.015	0.03	0.06	0.125	0.25	0.5	1	2	4	8	16	>16	32	>32	64	128	>128	MIC50	MIC90		1919519	Acinetobacter baumannii	0.25	2	2	8	2	0.5	2	1	0.5	0.5	>32	R	>32	R	>4	R	>4	R	1	S	0.5	S	>32	R	>32
	AA139	112	0	0	0	1	21	83	5	2	0	0	0	0	0	0	0	0	0	0.5	0.5		1919714	Acinetobacter baumannii	0.5	8	8	8	2	2	2	2	1	1	>32	R	>32	R	>4	R	>4	R	>32	R	>32	R	>32	R	>32
	Ceftazidime	112	0	0	3	32	40	14	2	2	2	1	3	0	6	7	0	0	0	0.25	32		1919942	Acinetobacter baumannii	1	8	8	8	4	2	8	4	4	2	8	S	4	S	0.5	S	0.25	S	2	S	2	S	2	S	1
	Gentamicin	112	0	0	0	0	5	52	30	9	0	1	1	0	3	11	0	0	0	0.5	32		1930670	Acinetobacter baumannii	0.5	4	32	2	1	1	1	1	0.5	0.5	>32	R	>32	R	>4	R	>4	R	4	R	2	S	4	S	4
	Levofloxacin	112	1	44	23	2	1	7	2	2	1	5	17	0	6	1	0	0	0	0.06	16		1930676	Acinetobacter baumannii	1	4	4	8	4	1	2	2	1	2	4	S	4	S	0.12	S	0.12	S	4	R	2	S	0.5	S	0.5
	Meropenem	112	70	36	4	0	0	0	0	0	0	0	0	2	0	0	0	0	0	≤0.015	0.03		2727597	Acinetobacter baumannii	0.5	8	32	4	2	2	2	2	2	1	>32	R	>32	R	>4	R	>4	R	>32	R	32	R	>32	R	>32
	Pip/Taz	112	0	0	0	1	0	1	30	50	15	4	1	0	2	0	3	3	2	2	8		2727598	Acinetobacter baumannii	0.25	4	4	8	2	1	2	2	1	1	>32	R	>32	R	>4	R	>4	R	2	S	2	S	>32	R	>32
	Polymyxin B	112	18	85	5	1	1	0	0	0	2	0	0	0	0	0	0	0	0	0.03	0.03		2727898	Acinetobacter baumannii	0.5	4	16	8	2	2	4	4	1	2	2	S	4	S	0.12	S	0.12	S	8	R	8	R	2	S	1
																							2728115	Acinetobacter baumannii	1	4	2	4	2	2	2	2	0.5	1	>32	R	>32	R	>4	R	>4	R	4	R	1	S	>32	R	>32
	MIC frequency distributions for AA139 and comparators against P. aeruginosa (n = 111)																			55.5	100		2728119	Acinetobacter baumannii	0.5	4	16	8	4	2	4	4	1	2	32	R	32	R	>4	R	>4	R	2	S	2	S	>32	R	>32
	Drug	N	≤0.015	0.03	0.06	0.125	0.25	0.5	1	2	4	8	16	>16	32	>32	64	128	>128	MIC50	MIC90		2728650	Acinetobacter baumannii	0.5	4	32	8	2	1	2	2	1	1	>32	R	>32	R	>4	R	>4	R	8	R	2	S	8	I	8
	AA139	111	-	0	0	0	0	0	9	40	46	15	1	0	0	0	0	0	0	4	8		2728663	Acinetobacter baumannii	0.5	4	32	16	4	2	4	2	1	2	>32	R	>32	R	>4	R	>4	R	0.5	S	0.5	S	8	I	8
	Ceftazidime	111	-	0	0	0	0	0	7	36	20	15	6	0	9	18	0	0	0	4	>32		2732481	Acinetobacter baumannii	0.5	4	4	8	2	2	2	2	2	1	32	R	32	R	>4	R	>4	R	>32	R	>32	R	>32	R	>32
	Gentamicin	111	-	0	0	1	1	6	37	34	10	3	2	0	2	15	0	0	0	2	>32		2732486	Acinetobacter baumannii	1	2	4	16	4	2	4	4	4	2	>32	R	32	R	>4	R	>4	R	1	S	1	S	>32	R	>32
	Levofloxacin	111	-	0	0	1	9	34	16	6	8	7	11	0	7	12	0	0	0	1	>32		2762740	Acinetobacter baumannii	0.5	8	32	4	2	0.5	2	2	1	1	>32	R	>32	R	>4	R	>4	R	>32	R	32	R	1	S	32
	Meropenem	111	-	0	2	12	12	19	15	5	8	8	16	14	0	0	0	0	0	1	>16		2801947	Acinetobacter baumannii	0.5	4	2	4	2	1	2	1	0.5	1	2	S	2	S	0.12	S	0.12	S	1	S	0.5	S	1	S	1
	Pip/Taz	111	-	0	0	0	1	1	0	3	40	14	14	0	12	0	2	10	14	8	>128		2801949	Acinetobacter baumannii	0.25	1	2	4	2	1	2	2	0.5	0.5	8	S	2	S	>4	R	0.06	S	0.25	S	0.5	S	0.5	S	0.5
	Polymyxin B	111	-	4	9	69	28	1	0	0	0	0	0	0	0	0	0	0	0	0.12	0.25		2802027	Acinetobacter baumannii	0.5	8	4	8	4	0.5	2	2	0.5	2	>32	R	>32	R	>4	R	>4	R	0.5	S	1	S	>32	R	>32
																							2802028	Acinetobacter baumannii	1	8	4	16	4	2	4	4	2	2	>32	R	>32	R	>4	R	>4	R	0.5	S	1	S	>32	R	>32
	MIC frequency distributions for AA139 and comparators against A. baumannii (n = 108)																			54	98		2802029	Acinetobacter baumannii	0.5	2	2	2	2	1	2	2	1	1	>32	R	>32	R	>4	R	>4	R	0.5	S	0.5	S	>32	R	>32
	Drug	N	≤0.015	0.03	0.06	0.125	0.25	0.5	1	2	4	8	16	>16	32	>32	64	128	>128	MIC50	MIC90		2802031	Acinetobacter baumannii	0.25	1	1	4	1	0.25	0.5	0.5	0.25	0.25	>32	R	>32	R	>4	R	>4	R	0.5	S	0.5	S	>32	R	>32
	AA139	108	0	0	0	0	0	9	32	57	10	0	0	0	0	0	0	0	0	2	2		2802109	Acinetobacter baumannii	0.5	4	4	4	2	1	2	2	1	1			32	R			>4	R			0.5	S			>32
	Ceftazidime	108	0	0	0	0	0	0	1	4	10	6	2	0	3	82	0	0	0	>32	>32		2802111	Acinetobacter baumannii	1	8	16	8	2	2	4	2	2	2			8	S			>4	R			0.25	S			0.5
	Gentamicin	108	0	0	0	2	0	10	14	0	3	3	2	0	3	71	0	0	0	>32	>32		2802187	Acinetobacter baumannii	0.25	2	1	8	2	0.5	1	1	0.5	0.5	4	S	4	S	0.12	S	0.12	S	1	S	1	S	0.5	S	1
	Levofloxacin	108	0	1	4	8	2	3	0	0	6	22	20	0	19	23	0	0	0	16	>32		2802188	Acinetobacter baumannii	0.5	4	4	4	2	0.5	2	1	0.5	0.5	8	S	8	S	>4	R	>4	R	0.5	S	0.5	S	>32	R	>32
	Meropenem	108	0	0	1	4	10	2	1	3	2	2	1	82	0	0	0	0	0	>16	>16		2802189	Acinetobacter baumannii	0.5	8	8	8	4	1	4	4	1	2	>32	R	>32	R	>4	R	>4	R	32	R	>32	R	>32	R	>32
	Pip/Taz	108	0	3	1	0	0	0	1	1	3	4	5	0	1	0	0	5	84	>128	>128		2802190	Acinetobacter baumannii	0.5	4	4	4	2	1	2	2	1	1	8	S	4	S	>4	R	>4	R	0.5	S	0.25	S	32	R	16
	Polymyxin B	108	2	75	18	4	0	2	2	1	1	3	0	0	0	0	0	0	0	0.03	0.125		2802270	Acinetobacter baumannii	0.12	1	1	2	1	0.25	0.5	0.5	0.25	0.25	0.5	S	0.25	S	0.12	S	0.06	S	0.25	S	≤0.12	S	1	S	0.5
																							2802510	Acinetobacter baumannii	1	4	8	8	2	0.5	2	1	1	0.5			8	S			>4	R			1	S			16
																							2802512	Acinetobacter baumannii	2	4	32	8	4	1	4	4	1	2			4	S			>4	R			0.25	S			>32
																							2802668	Acinetobacter baumannii	0.5	4	4	16	4	2	2	4	1	2	>32	R	>32	R	>4	R	>4	R	0.5	S	0.5	S	>32	R	>32
																							2802669	Acinetobacter baumannii	0.5	2	2	16	1	0.25	1	1	0.5	0.5	>32	R	>32	R	>4	R	>4	R	0.25	S	0.5	S	>32	R	>32
																							2802671	Acinetobacter baumannii	0.25	4	4	4	2	1	2	2	0.5	1	>32	R	>32	R	>4	R	>4	R	0.5	S	0.5	S	>32	R	>32
																							2802751	Acinetobacter baumannii	1	4	16	4	2	2	2	2	2	2	32	R	32	R	>4	R	>4	R	1	S	0.5	S	>32	R	>32
																							2802827	Acinetobacter baumannii	0.5	4	4	2	2	0.5	2	1	1	1	>32	R	>32	R	>4	R	>4	R	0.5	S	1	S	>32	R	>32
																							2802829	Acinetobacter baumannii	0.5	4	4	8	2	0.5	2	2	1	1	>32	R	>32	R	>4	R	>4	R	0.5	S	0.5	S	>32	R	>32
																							2804816	Acinetobacter baumannii	0.5	8	16	8	4	2	4	4	4	4			>32	R			>4	R			1	S			32
																							2807767	Acinetobacter baumannii	0.5	4	4	16	4	1	4	4	2	2	>32	R	>32	R	>4	R	>4	R	0.5	S	0.5	S	>32	R	>32
																							2807768	Acinetobacter baumannii	0.5	4	4	4	1	0.25	2	0.5	0.5	0.5	16	I	16	I	1	S	1	S	≤0.12	S	≤0.12	S	8	I	8
																							2807848	Acinetobacter baumannii	0.5	8	16	8	2	1	2	1	2	1	2	S	2	S	0.25	S	0.12	S	0.5	S	0.5	S	2	S	2
																							2807850	Acinetobacter baumannii	0.5	2	1	4	2	0.5	2	2	0.5	0.5	>32	R	>32	R	>4	R	>4	R	0.5	S	0.5	S	>32	R	>32
																							2808647	Acinetobacter baumannii	0.25	2	4	16	4	2	8	2	2	2			4	S			0.12	S			1	S			1
																							2808650	Acinetobacter baumannii	0.5	4	4	4	2	2	2	1	0.5	1	32	R	32	R	>4	R	>4	R	0.5	S	0.5	S	>32	R	>32
																							2808651	Acinetobacter baumannii	0.25	2	1	4	1	0.5	2	1	0.5	0.5	4	S	4	S	0.5	S	0.5	S	0.5	S	0.25	S	16	R	16
																							2810081	Acinetobacter baumannii	0.5	4	4	8	4	1	4	4	2	4	>32	R	>32	R	>4	R	>4	R	0.5	S	0.5	S	>32	R	>32
																							2810082	Acinetobacter baumannii	0.5	4	16	8	4	2	4	4	4	2			>32	R			>4	R			0.5	S			>32
																							2810083	Acinetobacter baumannii	0.5	2	2	8	8	2	8	4	2	4	>32	R	>32	R	>4	R	>4	R	0.5	S	0.5	S	>32	R	>32
																							2810084	Acinetobacter baumannii	1	4	4	8	2	0.5	2	1	0.5	0.5	>32	R	>32	R	>4	R	>4	R	0.5	S	0.5	S	4	S	4
																							2810163	Acinetobacter baumannii	0.5	4	4	8	2	1	2	2	1	1	2	S	2	S	0.12	S	0.12	S	0.5	S	0.5	S	1	S	1
																							2810165	Acinetobacter baumannii	1	8	64	4	2	0.5	2	1	0.5	0.5	0.5	S	1	S	>4	R	0.06	S	0.5	S	0.5	S	8	I	1
																							2810322	Acinetobacter baumannii	0.25	2	2	4	2	0.5	2	2	0.5	1	2	S	2	S	0.12	S	0.12	S	0.5	S	0.5	S	0.5	S	0.5
																							2810401	Acinetobacter baumannii	1	8	8	8	2	2	2	2	1	1			32	R			>4	R			0.5	S			>32
																							2810402	Acinetobacter baumannii	0.5	4	16	4	2	1	2	1	1	0.5	>32	R	>32	R	>4	R	>4	R	0.5	S	0.5	S	>32	R	>32
																							2810561	Acinetobacter baumannii	0.25	2	2	2	2	0.25	2	1	0.25	0.5	>32	R	>32	R	>4	R	>4	R	0.25	S	0.25	S	>32	R	>32
																							2810563	Acinetobacter baumannii	0.5	4	4	8	2	2	4	2	2	2			>32	R			>4	R			>32	R			>32
																							2810564	Acinetobacter baumannii	0.5	2	2	8	2	0.5	1	1	1	1	>32	R	>32	R	>4	R	>4	R	0.5	S	1	S	>32	R	>32
																							2810642	Acinetobacter baumannii	4	8	4	8	8	2	4	2	2	2	0.25	S	0.12	S	0.03	S	0.03	S	0.25	S	≤0.12	S	0.5	S	0.25
																							2810643	Acinetobacter baumannii	0.5	4	4	8	2	1	2	2	1	1	>32	R	>32	R	>4	R	>4	R	0.5	S	0.25	S	8	I	1
																							2810644	Acinetobacter baumannii	0.5	4	4	4	2	1	4	2	1	2	>32	R	>32	R	>4	R	>4	R	0.5	S	0.25	S	>32	R	>32
																							2810645	Acinetobacter baumannii	0.5	4	8	8	2	1	2	2	1	1	>32	R	0.12	S	>4	R	0.03	S	0.5	S	≤0.12	S	>32	R	0.25
																							2810962	Acinetobacter baumannii	0.5	2	2	4	1	0.5	2	1	0.5	0.5	>32	R	32	R	>4	R	>4	R	0.5	S	0.5	S	>32	R	>32
																							2810963	Acinetobacter baumannii	0.5	4	4	4	1	0.5	2	1	1	0.5	4	S	32	R	0.25	S	>4	R	0.5	S	0.5	S	1	S	32
																							2810964	Acinetobacter baumannii	0.5	8	32	4	1	0.25	2	1	0.5	0.5	>32	R	>32	R	>4	R	>4	R	0.5	S	0.5	S	>32	R	>32
																							2810965	Acinetobacter baumannii	0.25	2	1	8	2	0.25	2	2	0.5	0.5	>32	R	>32	R	>4	R	>4	R	32	R	2	S	>32	R	>32
																							2810966	Acinetobacter baumannii	0.5	4	4	4	2	1	4	2	1	1	2	S	2	S	>4	R	>4	R	0.5	S	0.5	S	8	I	4
																							2811281	Acinetobacter baumannii	1	8	16	4	2	1	2	1	1	1	8	S	2	S	0.12	S	0.12	S	0.5	S	0.5	S	1	S	1
																							2811284	Acinetobacter baumannii	0.5	4	32	8	2	2	2	2	1	2	2	S	2	S	0.12	S	0.12	S	1	S	0.5	S	2	S	1
																							2811612	Acinetobacter baumannii	0.5	4	32	8	4	2	4	2	1	1	4	S	2	S	>4	R	>4	R	0.5	S	2	S	0.5	S	1
																							2812021	Acinetobacter baumannii	1	32	32	8	4	2	4	4	2	1	>32	R	>32	R	>4	R	>4	R	0.5	S	0.5	S	>32	R	>32
																							2812260	Acinetobacter baumannii	0.5	4	4	4	2	1	4	2	2	2	>32	R	>32	R	>4	R	>4	R	>32	R	32	R	>32	R	>32
																							2812716	Acinetobacter baumannii	0.5	4	4	8	2	1	2	2	1	1	>32	R	>32	R	>4	R	>4	R	0.5	S	0.5	S	>32	R	>32
																							2812717	Acinetobacter baumannii	0.5	2	2	8	2	0.5	2	1	1	1	4	S	4	S	0.06	S	0.12	S	0.5	S	0.5	S	1	S	1
																							2819774	Acinetobacter baumannii	0.25	2	1	16	1	0.25	1	0.5	0.25	0.25	2	S	2	S	0.12	S	0.12	S	0.5	S	0.5	S	0.5	S	1
																							2819932	Acinetobacter baumannii	0.5	4	4	8	4	1	2	2	1	2	4	S	4	S	0.25	S	0.12	S	16	R	0.25	S	1	S	0.5
																							2819933	Acinetobacter baumannii	0.25	2	32	8	1	1	1	1	0.12	0.25	2	S	2	S	0.12	S	0.06	S	0.5	S	0.25	S	0.5	S	1
																							2819934	Acinetobacter baumannii	1	4	16	8	2	2	2	2	1	1	2	S	2	S	0.06	S	0.06	S	1	S	0.5	S	1	S	0.5
																							2820707	Acinetobacter baumannii	0.25	4	16	8	4	2	2	2	1	1	32	R	32	R	>4	R	>4	R	0.5	S	1	S	>32	R	>32
																							2820708	Acinetobacter baumannii	1	8	32	2	2	2	2	2	1	1	16	I	16	I	>4	R	>4	R	0.5	S	0.5	S	>32	R	>32
																							2820709	Acinetobacter baumannii	0.25	2	32	8	4	2	4	4	2	2	1	S	2	S	0.06	S	>4	R	0.5	S	0.5	S	0.5	S	8
																							2820710	Acinetobacter baumannii	2	2	16	4	4	2	4	2	1	2	>32	R	>32	R	0.25	S	0.5	S	0.5	S	0.5	S	>32	R	>32
																							2823946	Acinetobacter baumannii	0.5	8	4	4	2	1	2	4	2	2	>32	R	>32	R	>4	R	>4	R	0.5	S	0.5	S	>32	R	>32
																							2823948	Acinetobacter baumannii	0.5	4	4	8	2	1	2	2	1	2	>32	R	>32	R	>4	R	>4	R	0.5	S	0.5	S	>32	R	>32
																							2824030	Acinetobacter baumannii	0.5	2	16	4	2	1	2	2	0.5	0.5	2	S	2	S	0.12	S	0.06	S	0.5	S	0.5	S	1	S	0.5
																							2826367	Acinetobacter baumannii	0.5	4	4	4	2	1	2	1	0.5	1	>32	R	>32	R	>4	R	>4	R	0.5	S	≤0.12	S	>32	R	>32
																							2826369	Acinetobacter baumannii	0.5	2	32	8	1	0.5	1	1	0.5	0.5	>32	R	>32	R	>4	R	>4	R	0.5	S	0.5	S	>32	R	>32
																							2826370	Acinetobacter baumannii	0.5	2	2	8	2	1	2	2	1	1	>32	R	>32	R	>4	R	>4	R	0.5	S	0.25	S	0.5	S	0.5
																							2826449	Acinetobacter baumannii	1	64	32	16	2	2	2	2	1	1	>32	R	>32	R	>4	R	>4	R	0.5	S	0.25	S	>32	R	>32
																							2826606	Acinetobacter baumannii	0.25	2	2	8	2	1	2	2	0.5	0.5	2	S	2	S	0.12	S	0.06	S	0.5	S	0.5	S	1	S	0.5
																							2828038	Acinetobacter baumannii	1	2	4	8	2	2	2	2	1	1	>32	R	>32	R	>4	R	>4	R	0.5	S	1	S	>32	R	>32
																							2828041	Acinetobacter baumannii	2	4	32	8	2	1	2	2	1	1	>32	R	>32	R	>4	R	>4	R	0.5	S	0.25	S	>32	R	>32
																							2828358	Acinetobacter baumannii	0.25	2	2	2	2	1	1	1	0.5	0.25	>32	R	>32	R	>4	R	>4	R	1	S	0.5	S	>32	R	>32
																							2828362	Acinetobacter baumannii	1	8	8	16	8	2	4	4	2	2	8	S	8	S	>4	R	>4	R	0.5	S	0.5	S	>32	R	>32
																							2833045	Acinetobacter baumannii	0.5	8	4	16	2	1	2	2	1	1	>32	R	>32	R	>4	R	>4	R	0.5	S	0.5	S	>32	R	>32
																							2833049	Acinetobacter baumannii	0.5	4	4	4	2	1	2	1	1	0.5	>32	R	>32	R	>4	R	>4	R	0.5	S	0.5	S	>32	R	>32
																							2835766	Acinetobacter baumannii	0.5	4	4	8	2	1	4	2	1	1	>32	R	>32	R	>4	R	>4	R	0.5	S	0.5	S	16	R	16
																							2845770	Acinetobacter baumannii	0.5	4	4	8	2	0.5	2	1	1	0.5	>32	R	>32	R	>4	R	>4	R	0.5	S	0.25	S	>32	R	>32
																							2864159	Acinetobacter baumannii	0.5	4	2	2	1	0.5	2	1	0.5	0.5	>32	R	>32	R	>4	R	>4	R	1	S	1	S	>32	R	>32
																							2864160	Acinetobacter baumannii	0.25	2	2	8	1	0.5	1	1	0.5	0.25			8	S			>4	R			0.5	S			>32
																							2864161	Acinetobacter baumannii	0.25	2	1	2	0.5	0.12	0.5	0.5	0.25	0.25	1	S	0.5	S	0.06	S	0.06	S	0.5	S	0.5	S	0.5	S	1
																							2864162	Acinetobacter baumannii	0.5	4	4	4	2	2	4	2	1	1	4	S	4	S	>4	R	>4	R	0.5	S	0.5	S	8	I	8
																							2865310	Acinetobacter baumannii	0.5	2	2	4	2	0.25	2	1	0.5	0.5	>32	R	>32	R	>4	R	>4	R	0.5	S	0.5	S	>32	R	>32
																							2866750	Acinetobacter baumannii	0.5	2	2	2	2	0.25	1	0.5	0.25	0.5	>32	R	>32	R	>4	R	2	I	8	R	1	S	>32	R	>32
																							2866751	Acinetobacter baumannii	0.5	4	8	2	2	0.5	2	2	1	0.5	>32	R	>32	R	>4	R	>4	R	0.5	S	0.5	S	>32	R	>32
																							2866753	Acinetobacter baumannii	0.5	4	8	2	2	0.5	2	2	1	1	>32	R	>32	R	>4	R	>4	R	>32	R	32	R	>32	R	>32
																							2866894	Acinetobacter baumannii	0.25	2	1	8	0.5	0.5	2	1	0.5	0.5	0.5	S	0.5	S	0.06	S	0.06	S	0.5	S	0.5	S	2	S	1
																							2867767	Acinetobacter baumannii	0.5	4	4	2	2	0.5	2	2	1	1	>32	R	>32	R	>4	R	>4	R	0.5	S	0.5	S	32	R	32
																							2867768	Acinetobacter baumannii	0.5	8	32	8	1	0.5	2	1	0.5	0.5	>32	R	>32	R	>4	R	>4	R	0.25	S	0.5	S	>32	R	>32
																							2867834	Acinetobacter baumannii	0.5	8	4	4	2	2	2	1	1	0.5	>32	R	>32	R	>4	R	>4	R	0.5	S	0.25	S	>32	R	>32
																							2869342	Acinetobacter baumannii	0.5	4	2	4	2	0.5	2	4	1	1	4	S	2	S	0.25	S	0.25	S	0.5	S	0.25	S	32	R	16
																							2869630	Acinetobacter baumannii	0.5	4	2	8	2	2	2	1	0.5	1	4	S	4	S	0.5	S	0.25	S	0.5	S	0.25	S	8	I	16
																							2869631	Acinetobacter baumannii	0.5	2	2	4	1	0.5	2	2	1	0.5	1	S	1	S	0.06	S	0.06	S	0.5	S	2	S	1	S	0.5
																							2869633	Acinetobacter baumannii	0.5	4	2	2	2	0.5	2	1	0.5	0.5	2	S	2	S	0.12	S	0.12	S	1	S	0.5	S	4	S	4
																							2869918	Acinetobacter baumannii	0.5	4	2	8	2	0.5	2	2	0.5	1	>32	R	>32	R	>4	R	>4	R	0.5	S	0.5	S	>32	R	>32
																							2869920	Acinetobacter baumannii	0.5	4	32	8	2	0.5	2	1	0.5	0.5			>32	R			>4	R			2	S			>32
																							2869921	Acinetobacter baumannii	4	8	64	4	4	1	4	4	2	2	4	S	4	S	>4	R	>4	R	0.5	S	0.25	S	2	S	2
																							2869922	Acinetobacter baumannii	0.5	4	4	4	2	0.5	2	2	0.5	1	32	R	>32	R	>4	R	>4	R	0.5	S	0.5	S	8	I	2
																							2872081	Acinetobacter baumannii	0.5	8	4	8	2	0.5	2	2	1	1	>32	R	>32	R	>4	R	>4	R	0.5	S	0.5	S	>32	R	>32
																							2873885	Acinetobacter baumannii	0.5	4	2	2	1	0.5	2	1	0.5	0.5	4	S	4	S	0.25	S	0.12	S	0.25	S	0.5	S	1	S	1
																							1144444	Escherichia coli	0.5	1	0.5	8	2	0.5	1	1	0.5	1	>32	R	>32	R	>4	R	>4	R	≤0.12		1		>32	R	>32
																							1144478	Escherichia coli	0.5	1	0.5	8	2	0.5	0.5	1	0.5	0.5	>32	R	>32	R	>4	R	>4	R	≤0.12		≤0.12		>32	R	>32
																							1473808	Escherichia coli	0.5	1	0.5	2	0.5	0.25	0.5	0.5	0.25	0.25	>32	R	>32	R	>4	R	>4	R	≤0.12		≤0.12		>32	R	>32
																							1584398	Escherichia coli	0.25	0.5	0.25	4	1	0.25	0.5	0.5	0.5	0.25	>32	R	>32	R	>4	R	>4	R	≤0.12		≤0.12		4	S	4
																							1920921	Escherichia coli	0.5	1	0.5	8	4	2	2	2	1	1	>32	R	>32	R	>4	R	>4	R	0.25		0.5		>32	R	>32
																							1920923	Escherichia coli	0.25	0.5	0.5	4	1	0.25	0.5	1	0.5	0.5	32	R	32	R	>4	R	>4	R	0.25		≤0.12		>32	R	32
																							1920931	Escherichia coli	0.5	0.5	0.5	4	1	0.5	1	1	0.25	0.5	32	R	>32	R	>4	R	>4	R	0.25		0.5		>32	R	>32
																							1920935	Escherichia coli	1	1	0.5	8	2	1	1	1	0.5	1	>32	R	>32	R	>4	R	>4	R	0.25		0.25		32	R	32
																							1921020	Escherichia coli	0.5	1	0.5	2	0.5	0.25	0.25	0.5	0.25	0.25	>32	R	32	R	>4	R	>4	R	0.25		≤0.12		>32	R	>32
																							1921030	Escherichia coli	0.5	0.5	0.25	2	1	0.5	0.5	0.5	0.25	0.5	>32	R	>32	R	>4	R	>4	R	8		4		>32	R	>32
																							1921143	Escherichia coli	0.5	1	0.5	4	2	2	4	2	4	2	32	R	>32	R	>4	R	>4	R	0.5		0.25		>32	R	>32
																							1921312	Escherichia coli	0.25	0.5	0.25	4	1	0.5	0.5	0.5	0.5	0.5	8	I	8	I	>4	R	>4	R	0.25		≤0.12		2	S	1
																							1921370	Escherichia coli	0.5	1	0.5	2	1	0.5	0.5	0.5	0.5	0.5	>32	R	32	R	0.25	S	0.25	S	0.25		≤0.12		2	S	1
																							1921412	Escherichia coli	0.12	0.5	0.5	1	0.25	0.25	0.25	0.25	0.25	0.25	0.06	S	0.06	S	>4	R	>4	R	16		16		1	S	0.5
																							1921512	Escherichia coli	1	4	4	4	2	2	4	2	2	2	>32	R	>32	R	0.03	S	0.03	S	≤0.12		≤0.12		>32	R	>32
																							1921557	Escherichia coli	0.5	0.5	0.5	4	4	0.25	4	0.25	0.25	0.25	0.25	S	2	S	0.03	S	0.03	S	8		8		1	S	8
																							1921936	Escherichia coli	1	1	0.5	4	2	0.25	1	1	0.5	0.5	8	I	8	I	>4	R	>4	R	0.25		0.25		1	S	1
																							1921941	Escherichia coli	0.25	1	0.5	4	1	0.5	0.5	1	0.25	0.5	32	R	>32	R	>4	R	>4	R	0.25		0.25		2	S	1
																							1928920	Escherichia coli	0.5	0.5	0.5	8	2	2	1	1	0.5	0.5	32	R	32	R	>4	R	>4	R	0.25		0.25		>32	R	>32
																							1929969	Escherichia coli	0.5	1	0.5	4	2	1	1	1	0.5	0.5	0.25	S	0.25	S	0.015	S	0.015	S	0.25		0.5		1	S	0.5
																							1929970	Escherichia coli	0.5	0.5	0.5	4	2	1	1	1	0.5	1	0.25	S	0.25	S	0.015	S	0.015	S	0.25		0.5		1	S	0.5
																							2196499	Escherichia coli	0.12	0.5	0.25	1	0.25	0.12	0.25	0.25	0.25	0.25	>32	R	>32	R	>4	R	>4	R	≤0.12		0.25		1	S	0.5
																							2692383	Escherichia coli	0.5	0.5	0.25	8	1	0.25	0.25	0.5	0.25	0.5	>32	R	>32	R	>4	R	>4	R	0.25		0.5		1	S	1
																							2801972	Escherichia coli	0.25	1	0.5	8	1	0.25	0.5	2	0.25	1	>32	R	32	R	>4	R	>4	R	0.25		0.5		1	S	1
																							2802203	Escherichia coli	0.5	1	0.5	4	2	0.5	1	1	0.25	1	0.25	S	0.12	S	0.015	S	0.015	S	0.25		≤0.12		1	S	0.5
																							2802534	Escherichia coli	0.25	0.5	0.5	4	0.5	0.25	0.25	0.25	0.25	0.25	0.25	S	0.12	S	0.03	S	0.03	S	0.25		≤0.12		1	S	2
																							2802690	Escherichia coli	0.25	0.5	0.25	8	0.5	0.5	0.5	0.5	0.25	0.5	0.25	S	0.25	S	0.03	S	0.03	S	≤0.12		0.25		1	S	0.5
																							2802770	Escherichia coli	0.25	0.5	0.25	2	0.5	0.12	0.25	0.12	0.12	0.25	0.06	S	0.12	S	0.015	S	0.015	S	0.25		≤0.12		1	S	0.5
																							2802771	Escherichia coli	0.25	1	0.5	2	0.5	0.25	0.25	0.25	0.25	0.25	>32	R	>32	R	>4	R	>4	R	≤0.12		≤0.12		1	S	1
																							2804839	Escherichia coli	0.5	2	2	4	2	1	1	1	0.5	0.5	0.12	S	0.12	S	0.03	S	0.015	S	≤0.12		≤0.12		0.5	S	1
																							2807865	Escherichia coli	0.5	1	0.25	4	1	0.5	0.5	0.5	0.25	0.5	>32	R	>32	R	>4	R	>4	R	0.25		0.25		1	S	1
																							2807871	Escherichia coli	0.25	1	1	4	1	0.5	0.5	0.5	0.5	0.5	>32	R	>32	R	>4	R	>4	R	0.25		≤0.12		0.5	S	1
																							2808664	Escherichia coli	0.25	0.5	0.5	8	1	0.25	1	0.5	0.25	0.5	0.25	S	0.25	S	0.03	S	0.015	S	0.25		≤0.12		1	S	1
																							2810179	Escherichia coli	0.5	0.5	0.5	2	1	0.5	0.5	0.5	0.25	0.25	0.25	S	0.5	S	0.5	S	0.5	S	0.25		0.5		>32	R	>32
																							2810186	Escherichia coli	0.5	0.5	0.5	2	1	0.5	0.5	0.5	0.5	0.5	1	S	1	S	0.25	S	0.25	S	0.5		0.5		1	S	0.5
																							2810666	Escherichia coli	0.5	1	0.25	8	2	0.5	0.5	0.5	0.5	0.5	>32	R	>32	R	>4	R	>4	R	0.25		0.25		2	S	1
																							2810907	Escherichia coli	0.25	0.5	0.25	8	2	0.25	0.5	0.5	0.25	0.25	0.12	S	0.12	S	0.015	S	0.015	S	≤0.12		≤0.12		1	S	0.5
																							2810988	Escherichia coli	0.25	0.5	0.5	4	0.5	0.25	0.5	0.25	0.5	0.25	0.06	S	0.12	S	0.015	S	0.03	S	≤0.12		≤0.12		2	S	1
																							2810990	Escherichia coli	0.25	0.5	0.5	4	2	0.5	0.5	1	0.5	0.5	0.12	S	0.25	S	0.015	S	0.008	S	0.25		≤0.12		2	S	0.5
																							2811302	Escherichia coli	0.25	0.5	0.5	4	1	1	1	0.5	1	1	2	S	2	S	>4	R	>4	R	0.25		≤0.12		2	S	1
																							2811308	Escherichia coli	0.25	0.5	0.25	4	0.5	0.25	0.25	0.25	0.25	0.25	0.12	S	0.12	S	0.015	S	0.015	S	0.25		0.25		4	S	1
																							2812036	Escherichia coli	0.5	1	0.5	4	2	0.5	1	1	0.5	0.5	0.12	S	0.12	S	0.015	S	0.015	S	0.25		0.25		1	S	1
																							2812039	Escherichia coli	0.5	0.5	0.5	2	2	1	0.5	1	0.25	0.5	0.25	S	0.25	S	0.03	S	0.03	S	0.25		≤0.12		1	S	0.5
																							2820723	Escherichia coli	0.5	0.5	0.25	2	1	0.25	0.5	0.5	0.25	0.25	>32	R	>32	R	>4	R	>4	R	0.25		0.25		1	S	1
																							2820724	Escherichia coli	0.5	1	0.5	2	0.5	0.25	0.5	0.5	0.25	0.25	16	R	32	R	>4	R	>4	R	0.25		0.25		4	S	2
																							2820729	Escherichia coli	0.5	0.5	0.5	4	0.5	0.25	0.25	0.25	0.25	0.25	>32	R	>32	R	>4	R	>4	R	0.25		0.25		1	S	0.5
																							2825396	Escherichia coli	0.25	0.5	0.25	2	0.5	0.25	0.25	0.5	0.25	0.25	0.5	S	0.25	S	>4	R	>4	R	0.25		≤0.12		1	S	1
																							2833067	Escherichia coli	0.25	0.5	0.25	2	0.5	0.25	0.25	0.25	0.25	0.25	>32	R	>32	R	>4	R	>4	R	≤0.12		0.25		>32	R	>32
																							2867817	Escherichia coli	0.5	1	0.5	4	1	0.5	0.5	0.5	0.5	0.5	0.25	S	0.25	S	>4	R	>4	R	0.25		0.5		1	S	1
																							2869390	Escherichia coli	0.25	0.5	0.5	16	1	0.5	0.25	1	0.5	0.25	0.12	S	0.12	S	0.015	S	0.015	S	0.25		≤0.12		1	S	1
																							2873819	Escherichia coli	0.5	1	0.5	16	1	0.5	0.5	0.5	0.5	0.5	>32	R	>32	R	>4	R	>4	R	0.25		≤0.12		>32	R	>32
																							2874287	Escherichia coli	0.25	0.5	0.25	2	0.5	0.25	0.25	0.5	0.5	0.25	>32	R	>32	R	>4	R	>4	R	≤0.12		0.25		2	S	2
																							2875113	Escherichia coli	0.5	1	0.5	2	1	0.25	0.5	0.5	0.25	0.25	>32	R	>32	R	>4	R	>4	R	0.25		0.25		>32	R	>32
																							2898600	Escherichia coli	0.25	0.5	0.25	2	0.25	0.25	0.25	0.25	0.25	0.25	>32	R	>32	R	>4	R	>4	R	0.5		≤0.12		>32	R	>32
																							2900542	Escherichia coli	0.25	0.5	0.25	8	1	0.5	0.5	0.5	0.5	0.5	32	R	>32	R	>4	R	>4	R	0.25		0.25		2	S	1
																							1808052	Klebsiella pneumoniae	4	16	16	8	4	4	4	4	4	2	>32	R	>32	R			>4	R			0.25				1
																							1808053	Klebsiella pneumoniae	16	8	32	16	4	2	4	2	2	2			>32	R			>4	R			0.5				4
																							1808056	Klebsiella pneumoniae	2	8	32	8	2	1	4	2	2	2			>32	R			>4	R			1				16
																							1808057	Klebsiella pneumoniae	16	32	32	16	8	8	16	8	8	16			>32	R			>4	R			>32				0.25
																							1808058	Klebsiella pneumoniae	4	32	32	8	4	4	4	4	4	4			>32	R			>4	R			≤0.12				4
																							1922318	Klebsiella pneumoniae	8	32	32	16	8	8	8	8	8	8	>32	R	>32	R	>4	R	>4	R	8		8		>32	R	>32
																							1922329	Klebsiella pneumoniae	1	8	2	4	2	1	4	2	1	1	32	R	32	R	>4	R	>4	R	1		0.5		1	S	0.5
																							1922362	Klebsiella pneumoniae	1	4	1	4	2	1	2	1	0.5	1	>32	R	>32	R	>4	R	>4	R	0.25		≤0.12		>32	R	>32
																							1922363	Klebsiella pneumoniae	2	8	4	8	4	2	4	2	4	2	0.5	S	1	S	>4	R	>4	R	16		8		1	S	16
																							1922364	Klebsiella pneumoniae	1	8	4	4	2	2	4	2	1	2	>32	R	>32	R	>4	R	>4	R	0.25		≤0.12		0.5	S	0.5
																							1922371	Klebsiella pneumoniae	2	8	4	8	8	2	4	2	2	2	>32	R	>32	R	>4	R	>4	R	0.25		>32		1	S	>32
																							1922379	Klebsiella pneumoniae	8	8	16	8	4	2	4	2	4	2	32	R	16	R	0.25	S	0.5	S	0.25		≤0.12		>32	R	>32
																							1922386	Klebsiella pneumoniae	2	8	8	16	8	2	8	4	4	4	>32	R	>32	R	>4	R	>4	R	0.25		≤0.12		1	S	1
																							1922413	Klebsiella pneumoniae	8	16	32	8	4	2	4	2	4	2	0.12	S	0.12	S	0.03	S	0.03	S	0.25		≤0.12		0.5	S	0.25
																							1922464	Klebsiella pneumoniae	4	8	16	8	4	2	4	4	4	4	0.25	S	0.25	S	0.06	S	0.03	S	0.25		0.5		0.5	S	0.25
																							1922517	Klebsiella pneumoniae	1	4	2	4	4	1	4	2	2	2	0.5	S	0.25	S	0.06	S	0.06	S	0.25		≤0.12		0.5	S	0.25
																							1922568	Klebsiella pneumoniae	1	8	4	4	4	2	4	2	4	2	>32	R	>32	R	>4	R	>4	R	0.25		≤0.12		>32	R	>32
																							1922603	Klebsiella pneumoniae	2	8	4	4	4	4	4	4	2	2	0.06	S	0.12	S	0.06	S	0.03	S	0.25		0.25		0.5	S	0.5
																							1922613	Klebsiella pneumoniae	1	8	4	8	4	2	4	2	1	2	>32	R	>32	R	>4	R	>4	R	0.25		0.25		8	I	8
																							1922679	Klebsiella pneumoniae	2	8	4	8	4	4	8	4	4	8	0.12	S	0.25	S	0.03	S	0.03	S	16		16		0.5	S	0.5
																							1922709	Klebsiella pneumoniae	2	8	4	8	4	2	4	4	2	4	>32	R	>32	R	>4	R	>4	R	0.5		0.5		>32	R	32
																							1922721	Klebsiella pneumoniae	1	8	4	8	4	2	4	2	4	4	0.12	S	0.12	S	0.03	S	2	I	0.25		0.25		0.5	S	0.5
																							1922723	Klebsiella pneumoniae	1	8	16	8	8	4	8	4	4	8	0.25	S	0.5	S	0.03	S	0.12	S	0.5		8		0.5	S	0.5
																							1922746	Klebsiella pneumoniae	8	8	4	4	4	2	4	2	2	2	>32	R	>32	R	1	S	1	S	0.25		≤0.12		2	S	1
																							1922781	Klebsiella pneumoniae	1	4	2	4	2	2	2	1	1	1	>32	R	>32	R	0.5	S	0.5	S	0.25		≤0.12		4	S	4
																							1922840	Klebsiella pneumoniae	2	8	4	4	2	2	4	2	4	2	4	S	8	I	0.06	S	0.03	S	0.25		0.5		8	I	8
																							1922995	Klebsiella pneumoniae	1	4	2	4	2	2	4	2	1	2	0.25	S	0.25	S	0.03	S	0.03	S	0.25		≤0.12		0.25	S	0.25
																							1923024	Klebsiella pneumoniae	2	8	4	4	4	2	4	2	2	2	0.06	S	0.25	S	0.06	S	0.06	S	0.5		0.5		0.5	S	0.25
																							1923300	Klebsiella pneumoniae	1	2	1	4	4	0.5	4	1	0.5	1	0.12	S	0.12	S	0.03	S	0.03	S	2		0.5		0.5	S	0.25
																							1923306	Klebsiella pneumoniae	0.5	2	1	4	2	0.25	2	1	0.5	0.5	>32	R	>32	R	>4	R	>4	R	0.25		≤0.12		>32	R	32
																							1923469	Klebsiella pneumoniae	2	4	2	4	2	1	2	2	1	2	1	S	1	S	0.5	S	0.5	S	0.5		0.5		0.5	S	0.25
																							1923542	Klebsiella pneumoniae	1	32	4	8	2	2	2	2	1	1	0.12	S	0.25	S	0.03	S	0.06	S	0.25		≤0.12		1	S	0.5
																							1928933	Klebsiella pneumoniae	1	4	2	16	4	2	4	2	2	2	>32	R	32	R	>4	R	>4	R	0.25		≤0.12		8	I	4
																							1928941	Klebsiella pneumoniae	1	4	2	8	4	2	4	4	2	2	32	R	32	R	>4	R	>4	R	0.25		≤0.12		4	S	4
																							1929533	Klebsiella pneumoniae	8	64	32	16	8	8	16	8	8	8	4	S	8	I	>4	R	>4	R	>32		32		16	R	8
																							1929543	Klebsiella pneumoniae	2	8	8	4	2	2	4	2	2	2	>32	R	>32	R	>4	R	>4	R	0.25		≤0.12		32	R	16
																							1929544	Klebsiella pneumoniae	1	4	2	8	8	2	8	4	2	4	>32	R	>32	R	>4	R	>4	R	0.25		0.25		8	I	8
																							1929545	Klebsiella pneumoniae	1	8	4	4	2	2	4	2	1	2	>32	R	>32	R	>4	R	>4	R	0.25		≤0.12		32	R	16
																							1929547	Klebsiella pneumoniae	1	8	4	8	4	2	8	4	4	4	>32	R	>32	R	>4	R	>4	R	0.25		0.5		1	S	1
																							1929979	Klebsiella pneumoniae	1	8	4	8	4	4	8	4	4	8	>32	R	>32	R	>4	R	>4	R	0.25		0.5		8	I	4
																							1930283	Klebsiella pneumoniae	1	4	2	8	2	1	2	1	1	1	>32	R	>32	R	>4	R	>4	R	0.25		0.25		8	I	4
																							1930290	Klebsiella pneumoniae	2	4	1	16	2	2	2	2	2	2	>32	R	>32	R	0.03	S	0.03	S	0.25		≤0.12		0.25	S	0.5
																							1930293	Klebsiella pneumoniae	2	8	2	8	4	2	4	2	4	2	>32	R	>32	R	>4	R	>4	R	0.25		≤0.12		32	R	32
																							1930442	Klebsiella pneumoniae	2	8	4	8	2	2	4	2	2	2	0.5	S	0.25	S	>4	R	>4	R	0.25		≤0.12		0.5	S	0.25
																							1930447	Klebsiella pneumoniae	8	32	32	16	8	8	8	8	8	8	0.12	S	0.12	S	0.03	S	0.03	S	16		16		0.5	S	0.25
																							1931338	Klebsiella pneumoniae	4	16	16	8	8	4	8	4	4	4	1	S	0.12	S	0.06	S	0.03	S	16		8		1	S	0.5
																							1931930	Klebsiella pneumoniae	2	8	8	8	4	2	4	4	4	2	1	S	1	S	0.5	S	0.5	S	0.5		≤0.12		0.25	S	0.25
																							1964700	Klebsiella pneumoniae	1	4	2	8	4	2	4	2	1	2	>32	R	32	R	>4	R	>4	R	0.25		0.25		>32	R	>32
																							2802063	Klebsiella pneumoniae	4	8	4	4	4	1	4	2	2	2	>32	R	>32	R	>4	R	>4	R	0.25		0.5		1	S	1
																							2802064	Klebsiella pneumoniae	4	4	2	16	4	2	2	2	1	1	0.25	S	0.25	S	0.03	S	0.03	S	0.25		≤0.12		0.25	S	0.25
																							2802144	Klebsiella pneumoniae	1	4	2	4	2	1	2	2	2	2	0.12	S	0.12	S	0.06	S	0.06	S	≤0.12		≤0.12		1	S	0.5
																							2802221	Klebsiella pneumoniae	4	8	4	4	4	1	4	2	2	2	0.12	S	0.25	S	0.03	S	0.06	S	0.25		≤0.12		0.5	S	0.5
																							2804528	Klebsiella pneumoniae	1	4	2	4	4	2	8	2	2	2	0.12	S	0.25	S	0.03	S	0.03	S	0.25		0.5		0.5	S	0.5
																							2807799	Klebsiella pneumoniae	2	8	4	16	4	2	4	2	2	2	32	R	16	R	>4	R	>4	R	0.25		0.5		32	R	16
																							2807804	Klebsiella pneumoniae	2	16	8	16	8	8	8	8	4	8	>32	R	>32	R	>4	R	>4	R	32		32		>32	R	32
																							2807879	Klebsiella pneumoniae	1	16	4	8	4	1	4	2	2	2	>32	R	>32	R	>4	R	>4	R	0.25		0.25		2	S	2
																							2807884	Klebsiella pneumoniae	1	8	4	8	2	1	2	2	1	1	>32	R	>32	R	>4	R	>4	R	0.25		0.25		0.5	S	1
																							2808679	Klebsiella pneumoniae	1	8	4	8	4	2	4	2	2	2	0.12	S	0.25	S	0.06	S	0.03	S	0.25		0.5		1	S	0.25
																							2810598	Klebsiella pneumoniae	1	4	2	4	2	1	2	2	1	1	0.06	S	0.06	S	0.03	S	0.03	S	0.25		≤0.12		0.25	S	0.25
																							2810755	Klebsiella pneumoniae	2	4	2	4	4	1	4	2	2	2	0.12	S	0.12	S	0.03	S	0.03	S	0.25		≤0.12		0.5	S	0.25
																							2812060	Klebsiella pneumoniae	2	8	4	16	4	2	4	2	2	2	0.25	S	0.25	S	0.03	S	0.03	S	0.5		0.25		0.5	S	0.25
																							2812061	Klebsiella pneumoniae	4	8	16	8	2	2	4	4	4	2	>32	R	>32	R	>4	R	>4	R	0.25		0.25		1	S	1
																							2820740	Klebsiella pneumoniae	1	8	8	4	4	2	4	4	4	2	>32	R	>32	R	>4	R	>4	R	1		0.25		16	R	32
																							2820745	Klebsiella pneumoniae	1	8	4	8	4	2	4	2	4	2	>32	R	>32	R	>4	R	>4	R	0.25		0.25		1	S	1
																							2826400	Klebsiella pneumoniae	1	8	8	4	4	2	4	2	4	2	>32	R	>32	R	>4	R	>4	R	0.5		≤0.12		16	R	16
																							2826401	Klebsiella pneumoniae	8	8	8	8	4	2	4	4	4	2	>32	R	>32	R	>4	R	>4	R	0.25		0.25		32	R	32
																							2826483	Klebsiella pneumoniae	1	4	2	8	1	1	2	1	1	0.5	0.5	S	0.5	S	>4	R	4	R	0.25		≤0.12		0.25	S	0.25
																							2828669	Klebsiella pneumoniae	0.5	4	2	4	2	0.5	2	1	1	1	>32	R	>32	R	4	R	4	R	0.25		≤0.12		0.5	S	0.5
																							2833085	Klebsiella pneumoniae	2	4	4	8	4	2	4	2	4	2	>32	R	>32	R	>4	R	>4	R	0.25		0.25		8	I	16
																							2864794	Klebsiella pneumoniae	2	8	4	16	4	2	4	4	4	2	>32	R	>32	R	>4	R	>4	R	0.25		0.25		1	S	1
																							2866240	Klebsiella pneumoniae	4	8	16	8	4	2	4	4	2	2	>32	R	>32	R	>4	R	>4	R	0.25		0.25		8	I	4
																							2867826	Klebsiella pneumoniae	1	4	2	16	2	2	4	2	2	2	>32	R	>32	R	>4	R	>4	R	≤0.12		0.25		1	S	2
																							2867841	Klebsiella pneumoniae	1	4	2	16	4	1	4	2	1	1	>32	R	>32	R	>4	R	4	R	0.25		0.25		1	S	2
																							2871566	Klebsiella pneumoniae	2	16	16	16	4	2	4	4	4	4	>32	R	>32	R	>4	R	>4	R	0.25		0.25		32	R	8
																							2871569	Klebsiella pneumoniae	2	16	16	16	4	4	8	4	4	4	>32	R	>32	R	>4	R	>4	R	0.25		≤0.12		1	S	1
																							2871575	Klebsiella pneumoniae	4	16	32	16	8	4	4	4	4	8	>32	R	>32	R	>4	R	>4	R	0.25		0.5		1	S	1
																							2872009	Klebsiella pneumoniae	2	16	8	8	4	4	4	2	2	4	>32	R	>32	R	>4	R	>4	R	0.25		≤0.12		4	S	2
																							2875111	Klebsiella pneumoniae	1	8	4	8	2	1	4	2	2	2	>32	R	>32	R	>4	R	>4	R	0.5		0.25		>32	R	>32
																							2900559	Klebsiella pneumoniae	4	16	8	8	4	2	4	4	4	2	>32	R	>32	R	>4	R	>4	R	0.25		≤0.12		2	S	1
																							1924814	Pseudomonas aeruginosa	0.5	2	2	0.12	≤0.06	≤0.06	≤0.06	≤0.06	≤0.06	≤0.06	2	S	2	S	0.06	S	0.06	S	1	S	≤0.12	S	2	S	0.12
																							2353335	Pseudomonas aeruginosa	0.5	2	4	8	4	4	4	>128	1	2	2	S	2	S	0.12	S	0.25	S	1	S	1	S	2	S	2
																							2355483	Pseudomonas aeruginosa	1	4	8	4	4	2	4	2	2	2	2	S	2	S	0.12	S	0.12	S	1	S	1	S	4	S	4
																							2355493	Pseudomonas aeruginosa	0.5	4	8	8	4	2	4	2	2	1	2	S	2	S	0.12	S	0.12	S	1	S	1	S	2	S	2
																							2359674	Pseudomonas aeruginosa	1	4	8	8	4	4	4	4	4	2	2	S	2	S	0.25	S	0.5	S	1	S	4	I	4	S	4
																							2376144	Pseudomonas aeruginosa	0.5	2	2	8	4	2	4	2	4	2	2	S	2	S	0.5	S	0.25	S	4	I	2	S	2	S	1
																							2379918	Pseudomonas aeruginosa	1	4	4	4	2	2	2	1	1	0.5	4	S	4	S	0.12	S	0.12	S	1	S	2	S	1	S	1
																							2392549	Pseudomonas aeruginosa	1	8	8	8	4	4	4	4	4	2	4	S	4	S	>4	R	>4	R	1	S	2	S	>32	R	>32
																							2393754	Pseudomonas aeruginosa	1	2	8	128	32	32	32	32	64	64	4	S	8	S	0.5	S	0.5	S	2	S	>32	R	2	S	2
																							2397105	Pseudomonas aeruginosa	2	32	32	8	8	8	8	8	8	4	32	R	32	R	4	R	4	R	16	R	8	R	>32	R	>32
																							2405132	Pseudomonas aeruginosa	2	32	16	8	8	8	8	8	8	8	>32	R	>32	R	>4	R	>4	R	>32	R	>32	R	>32	R	>32
																							2411528	Pseudomonas aeruginosa	1	8	8	4	2	2	2	2	4	2	2	S	1	S	>4	R	>4	R	>32	R	4	I	>32	R	>32
																							2426270	Pseudomonas aeruginosa	0.5	2	4	8	4	2	4	2	1	1	2	S	1	S	0.06	S	0.06	S	1	S	1	S	2	S	1
																							2432399	Pseudomonas aeruginosa	2	16	32	8	4	8	4	4	4	2	>32	R	>32	R	>4	R	>4	R	2	S	2	S	4	S	4
																							2723877	Pseudomonas aeruginosa	0.5	4	4	4	4	4	4	2	2	2	2	S	2	S	0.12	S	0.12	S	1	S	1	S	2	S	1
																							2725550	Pseudomonas aeruginosa	1	8	8	8	8	8	8	8	4	4	>32	R	>32	R	>4	R	>4	R	2	S	1	S	8	I	8
																							2726666	Pseudomonas aeruginosa	0.5	2	2	4	2	2	4	1	1	1	2	S	1	S	0.12	S	0.12	S	1	S	0.5	S	2	S	1
																							2730821	Pseudomonas aeruginosa	1	4	2	8	4	2	4	2	4	2	8	S	8	S	>4	R	>4	R	1	S	1	S	2	S	2
																							2730970	Pseudomonas aeruginosa	0.5	2	4	4	2	2	2	1	1	0.5	16	I	16	I	>4	R	>4	R	0.5	S	0.5	S	1	S	1
																							2763522	Pseudomonas aeruginosa	1	8	4	8	8	2	4	4	2	16	1	S	2	S	0.12	S	0.12	S	1	S	2	S	2	S	2
																							2802164	Pseudomonas aeruginosa	2	8	16	4	4	4	4	4	4	2	32	R	32	R	4	R	4	R	1	S	1	S	>32	R	>32
																							2802172	Pseudomonas aeruginosa	1	4	4	4	2	2	4	2	1	1	2	S	2	S	1	S	1	S	1	S	1	S	2	S	2
																							2802239	Pseudomonas aeruginosa	2	16	8	8	4	8	4	8	2	4	>32	R	>32	R	0.5	S	0.25	S	1	S	1	S	4	S	4
																							2802252	Pseudomonas aeruginosa	2	16	16	8	4	4	4	4	4	2	32	R	32	R	0.5	S	0.5	S	1	S	1	S	4	S	4
																							2802558	Pseudomonas aeruginosa	0.5	2	2	2	2	1	2	1	1	0.5	2	S	2	S	0.12	S	0.12	S	1	S	1	S	2	S	2
																							2802646	Pseudomonas aeruginosa	1	8	16	4	4	4	4	4	4	2	>32	R	>32	R	>4	R	>4	R	2	S	2	S	>32	R	>32
																							2802734	Pseudomonas aeruginosa	1	4	2	8	4	4	4	4	2	2	>32	R	>32	R	>4	R	>4	R	1	S	1	S	4	S	4
																							2802799	Pseudomonas aeruginosa	2	8	8	8	4	4	2	4	2	2	>32	R	>32	R	>4	R	>4	R	2	S	1	S	4	S	8
																							2802801	Pseudomonas aeruginosa	1	4	2	4	2	2	2	1	1	1	>32	R	32	R	0.12	S	0.12	S	1	S	1	S	2	S	2
																							2804546	Pseudomonas aeruginosa	0.5	2	2	4	2	2	1	2	1	1	4	S	2	S	0.25	S	0.25	S	1	S	1	S	1	S	0.5
																							2804866	Pseudomonas aeruginosa	0.5	4	4	8	4	4	8	4	2	2	2	S	2	S	0.5	S	0.5	S	1	S	1	S	8	I	4
																							2804868	Pseudomonas aeruginosa	1	4	2	8	4	4	4	4	2	2	>32	R	>32	R	2	I	2	I	1	S	1	S	2	S	2
																							2804869	Pseudomonas aeruginosa	1	4	2	8	4	4	4	4	2	2	>32	R	>32	R	2	I	2	I	1	S	1	S	2	S	2
																							2807831	Pseudomonas aeruginosa	1	4	2	8	8	2	4	4	2	2	8	S	8	S	1	S	1	S	1	S	1	S	2	S	2
																							2807836	Pseudomonas aeruginosa	1	4	4	8	4	4	4	4	2	2	1	S	2	S	0.12	S	0.25	S	1	S	1	S	4	S	2
																							2808698	Pseudomonas aeruginosa	0.5	4	2	4	4	1	4	2	1	1	>32	R	>32	R	>4	R	>4	R	1	S	1	S	2	S	2
																							2810136	Pseudomonas aeruginosa	1	4	2	4	4	1	4	2	2	1	2	S	2	S	>4	R	>4	R	1	S	0.5	S	32	R	32
																							2810138	Pseudomonas aeruginosa	1	8	4	8	4	4	8	8	4	2	>32	R	32	R	>4	R	>4	R	1	S	1	S	>32	R	>32
																							2810452	Pseudomonas aeruginosa	0.5	2	2	4	2	1	2	1	0.5	0.5	2	S	2	S	0.12	S	0.06	S	1	S	1	S	2	S	1
																							2810612	Pseudomonas aeruginosa	0.5	2	2	8	4	2	8	2	2	2	4	S	2	S	0.25	S	0.06	S	1	S	1	S	2	S	1
																							2810616	Pseudomonas aeruginosa	0.5	4	2	8	4	4	4	4	2	2	8	S	8	S	0.5	S	0.5	S	1	S	1	S	4	S	4
																							2810784	Pseudomonas aeruginosa	1	8	8	8	4	4	4	4	2	2	>32	R	>32	R	>4	R	>4	R	1	S	1	S	>32	R	>32
																							2811012	Pseudomonas aeruginosa	2	16	8	8	8	8	8	8	8	4	4	S	4	S	1	S	1	S	2	S	2	S	4	S	4
																							2811031	Pseudomonas aeruginosa	0.5	4	2	8	4	2	4	4	2	2	8	S	8	S	0.5	S	1	S	1	S	1	S	2	S	2
																							2811412	Pseudomonas aeruginosa	1	4	4	4	4	1	4	2	2	1	32	R	32	R	0.12	S	2	I	1	S	0.5	S	2	S	2
																							2811415	Pseudomonas aeruginosa	1	8	16	8	4	4	8	4	4	2	4	S	1	S	0.25	S	0.12	S	1	S	0.5	S	8	I	2
																							2811677	Pseudomonas aeruginosa	0.5	2	2	2	2	2	2	1	1	1	1	S	2	S	0.12	S	0.12	S	2	S	1	S	2	S	2
																							2811679	Pseudomonas aeruginosa	0.5	2	2	4	2	1	2	1	1	0.5	2	S	2	S	0.12	S	0.25	S	1	S	1	S	2	S	2
																							2812769	Pseudomonas aeruginosa	1	4	4	4	2	1	4	1	1	1	2	S	2	S	0.12	S	0.12	S	1	S	0.5	S	4	S	2
																							2812777	Pseudomonas aeruginosa	1	4	4	4	2	2	4	4	4	2	2	S	2	S	0.12	S	0.12	S	1	S	1	S	2	S	2
																							2820765	Pseudomonas aeruginosa	2	16	16	4	4	4	4	4	2	2	>32	R	>32	R	>4	R	>4	R	1	S	1	S	>32	R	>32
																							2820768	Pseudomonas aeruginosa	1	8	4	8	4	4	4	4	2	2	1	S	2	S	0.12	S	0.12	S	1	S	1	S	4	S	2
																							2820773	Pseudomonas aeruginosa	2	8	16	4	4	4	4	4	4	2	>32	R	>32	R	>4	R	>4	R	1	S	1	S	4	S	4
																							2820776	Pseudomonas aeruginosa	1	8	8	4	2	2	4	2	2	2	>32	R	>32	R	>4	R	>4	R	1	S	1	S	4	S	4
																							2823760	Pseudomonas aeruginosa	1	8	8	8	4	4	4	4	4	2	1	S	1	S	4	R	4	R	1	S	0.5	S	4	S	4
																							2825430	Pseudomonas aeruginosa	2	16	8	4	4	4	4	4	2	2	>32	R	>32	R	>4	R	>4	R	1	S	1	S	>32	R	>32
																							2825435	Pseudomonas aeruginosa	2	8	8	4	4	4	2	4	2	2	>32	R	32	R	>4	R	>4	R	1	S	1	S	>32	R	>32
																							2826511	Pseudomonas aeruginosa	1	4	4	4	2	1	2	1	1	1	2	S	2	S	1	S	1	S	0.25	S	0.25	S	2	S	1
																							2826659	Pseudomonas aeruginosa	1	8	16	8	4	4	4	2	4	2	32	R	32	R	>4	R	>4	R	1	S	1	S	>32	R	>32
																							2826660	Pseudomonas aeruginosa	2	16	16	8	4	4	4	8	4	4	>32	R	>32	R	>4	R	>4	R	0.25	S	0.25	S	4	S	2
																							2826665	Pseudomonas aeruginosa	2	16	16	4	4	4	4	4	4	2	>32	R	>32	R	>4	R	>4	R	1	S	1	S	4	S	2
																							2826669	Pseudomonas aeruginosa	0.5	2	1	0.5	0.5	0.5	0.5	0.5	0.25	0.25	32	R	2	S	2	I	1	S	≤0.12	S	≤0.12	S	2	S	0.5
																							2826744	Pseudomonas aeruginosa	1	8	8	8	4	4	4	4	4	2	>32	R	>32	R	0.25	S	0.12	S	1	S	1	S	4	S	4
																							2833102	Pseudomonas aeruginosa	1	8	4	4	2	2	4	2	1	2	>32	R	>32	R	>4	R	>4	R	1	S	1	S	8	I	2
																							2833104	Pseudomonas aeruginosa	1	8	4	4	2	2	2	2	2	1	>32	R	>32	R	0.12	S	0.12	S	1	S	1	S	4	S	2
																							2833106	Pseudomonas aeruginosa	2	16	8	8	4	4	4	4	4	2	32	R	32	R	>4	R	>4	R	2	S	1	S	8	I	4
																							2835824	Pseudomonas aeruginosa	2	16	16	8	4	8	8	4	4	2	32	R	32	R	>4	R	>4	R	2	S	1	S	8	I	8
																							2864257	Pseudomonas aeruginosa	1	4	2	8	4	0.5	2	1	1	1	2	S	2	S	0.25	S	0.12	S	0.5	S	0.5	S	2	S	2
																							2864276	Pseudomonas aeruginosa	1	4	2	8	4	0.5	2	2	1	1	32	R	>32	R	>4	R	>4	R	1	S	0.5	S	4	S	4
																							2865421	Pseudomonas aeruginosa	1	8	4	2	2	2	2	2	1	1	4	S	4	S	>4	R	>4	R	1	S	1	S	>32	R	>32
																							2867719	Pseudomonas aeruginosa	2	16	8	8	4	4	4	4	4	2	1	S	1	S	>4	R	4	R	1	S	0.5	S	8	I	8
																							2867878	Pseudomonas aeruginosa	1	8	8	4	4	4	2	2	4	2	>32	R	>32	R	>4	R	>4	R	1	S	0.5	S	4	S	4
																							2867879	Pseudomonas aeruginosa	0.5	2	2	8	4	4	2	4	4	2	2	S	2	S	0.12	S	>4	R	2	S	1	S	2	S	4
																							2867886	Pseudomonas aeruginosa	0.5	2	2	4	2	1	2	1	1	0.5	2	S	1	S	0.06	S	0.06	S	1	S	0.5	S	2	S	2
																							2867889	Pseudomonas aeruginosa	0.5	4	2	4	2	0.5	2	1	1	1	8	S	8	S	0.5	S	0.5	S	1	S	0.5	S	2	S	1
																							2868576	Pseudomonas aeruginosa	1	8	4	4	2	2	2	2	1	1	4	S	4	S	0.25	S	0.25	S	0.25	S	0.25	S	2	S	1
																							2871602	Pseudomonas aeruginosa	1	16	8	8	4	4	4	4	4	2	>32	R	>32	R	2	I	2	I	1	S	1	S	16	R	16
																							2873888	Pseudomonas aeruginosa	1	8	8	2	2	1	4	2	1	0.5	2	S	2	S	>4	R	0.12	S	2	S	1	S	4	S	1
[truncated: 9 more columns]

## Sheet: In vivo animal details
	Models	No. of Vechicle Controls	No. of each experimental groups	STUDY	REPORT (in /[In vivo reports])		Animal description for reporting summary	Species	Strain	Sex	Age
Figure 5a	Peritonitis model	n = 4	n = 3	SSI 140-03-05	140-03-05.pdf		Peritonitis model	Murine	NMRI (harlan)	female	6-11 weeks
Figure 5b	Pneumonia model	n = 8	n = 8	Evotec EVT04541	EVT04541_report_FINAL_v0 1.pdf		Pneumonia model	Murine	NMRI (harlan)	female	6-11 weeks
Figure 5c	UTI murine model	n = 12	n = 12	SSI 70-13-04	Report 70-13-04 Final_signed.pdf		UTI ESBL murine model	Murine	OF-1	female	6-11 weeks
Figure 6	PK monkey	N/A	n = 4	Covance 8315974	8315974_Final Report.pdf		UTI MDR murine model	Murine	NMRI (harlan)	female	6-11 weeks
Figure 6	PK mouse infusion	N/A	n = 3	Covance 8296218 GLP	Adenium 8296218 Draft TK Report-kp.pdf		PK monkey	Cynomolgus monkey	cynomolgus	male/female	4-7 years
Figure 6	PK minipig	N/A	n = 2	Covance 8286205	Adenium_8286205RptFin.pdf		PK mouse infusion	Murine	CD1(ICR)	male/female	6-11 weeks
Figure 6	PK mouse bolus	N/A	n = 3	Fidelta SR-056-14	SP-056-14_Pharmacokinetic profiling of AA139 and NZ17230 in the male CD_Final Report.pdf		PK minipig	Minipig		male/female	19-22 weeks
Supplementary Fig 8	E.coli AID#172 infection model	N/A	n = 3 (bacteria load in peritoneal fluid)	SSI 140-03-05	140-03-05.pdf		PK mouse bolus	Murine	CD1	male	6-11 weeks
Supplementary Fig 8	E.coli AID#172 infection model	N/A	n = 3 (bacteria load in blood)	SSI 140-03-05	140-03-05.pdf
Supplementary Fig 8	E.coli AID#172 infection model	N/A	n = 5 (bacteria load in thigh)	SSI 140-04-01	Report_140-04-01_final.pdf
Supplementary Fig 9 Are-3	E. coli UTI (ESBL, DSA 443) murine model	n = 8	n = 8	SSI 140-01-01	Report 140-01-01_EC_final.pdf
Supplementary Fig 9 NZ17143	E. coli UTI (ESBL, DSA 443) murine model	n = 8	n = 8	SSI 140-01-02	Report 140-01-02_EC_final.pdf
Supplementary Fig 9 NZ17211	E. coli UTI (ESBL, DSA 443) murine model	n = 8	n = 8	SSI 140-01-03	Report 140-01-03_EC_final.pdf

## Sheet: Hepatocyte toxicity data
ADME-TOX: Cell viability (human primary hepatocyes) AA139 (MCC_008300:003)											Assay	Source	Technique	Incubation	Detection method
Data not presented as figure or table											Cell viability (human primary hepatocytes)	Human plateable cryopreserved hepatocytes	alamarBlue strain	24h 37degreesC	Fluorimetry
Study number 100049990
September 13, 2019
Study ID: US034-0006955							%Inhibition
Eurofins Panlabs				IC50 (uM)	nH	Test conc. uM	1st	2nd	Mean% Inhibition
			AA139	130	>3	0.1	-0.7	-9	-4.85
						0.3	-5.2	-3.1	-4.15
						1	-4.5	-5.7	-5.1
						3	-7.1	-7	-7.05
						10	-2.9	-0.7	-1.8
						30	1.2	-1	0.1
						100	16.4	14.7	15.55
						300	98.8	99.3	99.05
			Reference compound	IC50 (uM)	nH
			Chlorpromazine	35	>3

## Sheet: Supp Fig 2
Supp Fig 2: SPR Dose Response		DMPC																															Prism Transform: Nonlin fit	DMPC						10% lipidA: DMPC
	Conc [μM]	Colistin			Polymyxin B			Arenicin-3			NZ17143			NZ17211			AA139																	Colistin	Polymyxin B	Arenicin-3	NZ17143	NZ17211	AA139	Colistin	Polymyxin B	Arenicin-3	NZ17143	NZ17211	AA139
	0.37	3.021	4.279	4.278	4.348	3.205	4.222	5.026	9.817	9.234	2.038	3.642	4.323	4.797	4	5.432	6.755	6	8.156														One site -- Total	Ambiguous			Ambiguous	Ambiguous					Ambiguous
	1.11	6.917	6.651	7.543	28.58	28	28.432	22.52	30.27	33.234	4.072	6.368	3.322	7.878	7	9.324	12.54	11	14.098														Best-fit values
	3.33	26.15	25	25.453	78.26	80	80.543	92.09	79.79	94.234	8.356	9	10.566	13.03	11	12.345	23.63	23	24.076														Bmax	~ 461.2	185.4	465.2	~ 2690	~ 5929	42.42	264.3	393.2	259.7	~ 11258	47.01	49.53
	10	58.23	59	58.334	123.2	130	125.432	209.1	201	225.544	21.91	20	25.543	25.12	26	31.123	43.62	43	45.298														Kd	36.27	3.382	15.94	~ 385.8	~ 422.1	5.971	7.922	4.436	4.463	~ 633.4	22.84	5.922
	30	86.21	88	85.123	158.1	169	162.432	414.7	405	413.234	53.27	51	54.111	56.26	54	55.123	78.13	79	80.298														NS	~ -4.065	0.4003	3.727	~ -4.788	~ -11.42	1.321	-1.11	-1.231	6.965	~ -14.97	1.366	1.545
																																	Background	-0.4169	-15.6	-4.606	2.332	4.273	4.156	-9.513	-32.13	-18.76	1.149	3.504	3.299
		10%lipid A: DMPC																															Std. Error
	Conc [μM]	Colistin						Polymyxin B						Arenicin-3						NZ17143						NZ17211			AA139				Bmax	~ 336.3	10.2	269	~ 285257	~ 383176	7.216	115	92.25	21.58	~ 900854	33.95	24.95
	0.37	6.099	5.904	4.407	3.822	4.117	3.369	4.309	4.561	3.316	3.256	3.604	2.944	5.02	5.243	4.923	7.765	8.478	7.158	1.067	1.26	1.169	2.815	2.99	2.616	4.363	4.521	4.483	6.268	6.899	6.667		Kd	19.94	0.5148	9.627	~ 21510	~ 14285	1.861	5.118	2.217	0.7869	~ 26135	14.7	5.495
	1.11	20.06	21.6	17.12	14.27	14.47	13.86	46.67	54.85	43.71	18.35	18.81	18.06	37.11	36.75	34.45	34.46	35.67	33.27	3.395	3.763	3.691	5.79	5.974	5.64	7.5	7.79	7.747	12.16	13.92	13.38		NS	~ 3.005	0.3069	3.877	~ 351.4	~ 433.2	0.1655	2.325	2.444	0.5701	~ 689.4	0.4031	0.5744
	3.33	60.5	77.63	73.12				125	165.4	156.8				122.4	123.7	122.9				8.848	9.673	9.658				13.53	14.03	13.93	23.78	27.82	26.62		Background	0.8853	3.31	4.913	1.039	1.072	0.9019	7.132	15.98	3.699	0.6147	0.2751	3.164
	10	104.5	140.4	131.4				187.1	246.3	232.7				225.4	229.1	228.7				25.21	27.31	27.31				31.11	31.72	31.72	45.23	53.32	51.21		95% Confidence Intervals
	30	137.7	187.3	174.2				232.8	304.2	286				412	420.3	417.5				58.19	62.38	62.58				70.71	71.54	71.3	82.31	96.81	93.9		Bmax	(Very wide)	163.0 to 207.9	-126.8 to 1057	(Very wide)	(Very wide)	26.54 to 58.30	21.67 to 506.9	198.6 to 587.8	214.1 to 305.2	(Very wide)	-27.72 to 121.7	-5.381 to 104.4
																																	Kd	-7.618 to 80.16	2.249 to 4.515	-5.245 to 37.13	(Very wide)	(Very wide)	1.875 to 10.07	-2.876 to 18.72	-0.2418 to 9.114	2.803 to 6.124	(Very wide)	-9.505 to 55.18	-6.173 to 18.02
																																	NS	(Very wide)	-0.2751 to 1.076	-4.806 to 12.26	(Very wide)	(Very wide)	0.9563 to 1.685	-6.017 to 3.796	-6.389 to 3.927	5.762 to 8.168	(Very wide)	0.4790 to 2.254	0.2806 to 2.809
																																	Background	-2.365 to 1.532	-22.89 to -8.318	-15.42 to 6.206	0.04407 to 4.619	1.914 to 6.631	2.170 to 6.141	-24.56 to 5.536	-65.85 to 1.587	-26.57 to -10.96	-0.1476 to 2.446	2.899 to 4.110	-3.665 to 10.26
																																	Goodness of Fit
																																	Degrees of Freedom	11	11	11	11	11	11	17	17	17	17	11	11
																																	R square	0.9986	0.9977	0.9983	0.9938	0.9935	0.9987	0.9681	0.9613	0.9988	0.9964	0.9998	0.9885
																																	Absolute Sum of Squares	20.98	120.2	570.1	31.63	33.65	13.37	2517	8993	484.1	30.68	1.912	163.9
																																	Sy.x	1.381	3.305	7.199	1.696	1.749	1.103	12.17	23	5.336	1.343	0.4169	3.86
																																	Number of points
																																	Analyzed	15	15	15	15	15	15	21	21	21	21	15	15

[truncated: 8 more sheets: Supp Fig 3a, Supp Fig 3b, Supp Fig 3c, Supp Fig 5, Supp Fig 8, Supp Fig 9, Supp Table 4&5, Supp table 9]
